# Supplementary material for: Factors influencing nurses’ behavioral intention toward caring for COVID-19 patients on mechanical ventilation: A cross-sectional study
Source: PLoS One. 2021 Nov 5;16(11):e0259658. doi: 10.1371/journal.pone.0259658 (PMC8570482; doi:10.1371/journal.pone.0259658)
Supplement: S1 File — (XLSX) [file pone.0259658.s002.xlsx]

## Sheet: data
No.	Gender	Age	Age-group	Education level	Years of nursing experience in ICU or respiratory ward	Years of nursing experience in ICU or respiratory ward-group	Years of nursing experience	Years of nursing experience-group	Department	Professional title	Training on caring for patients on mechanical ventilation	Training on caring for patients with infectious diseases	Experience caring for mechanically ventilated patients with infectious diseases other than COVID-19	Experience working on the front-line of COVID-19 anti-pandemic work	Experience caring for mechanically ventilated patients with COVID-19	1	2	3	4	5	6	7	8	9	10	11	12	13	behavioral belief	14	15	16	17	18	19	20	21	22	23	24	25	26	behavioral outcome evaluation	27	28	29	general attitude	attitude	30
1	2	31	3	1	9	3	11	4	1	2	2	2	2	2	2	1	7	7	1	7	7	7	1	1	1	1	7	1	49	3	5	7	4	7	7	7	4	1	1	1	7	1	55	5	7	5	17	312	7
2	2	30	2	2	9	3	9	3	1	3	1	1	1	1	2	4	7	6	4	7	6	7	1	4	5	6	7	5	69	4	7	7	4	5	6	7	4	4	4	7	7	5	71	5	7	6	18	417	7
3	2	29	2	1	7	3	8	3	1	2	1	1	1	2	2	3	6	6	1	7	3	5	1	1	1	5	5	1	45	2	6	5	3	6	6	4	1	1	1	4	5	1	45	4	5	4	13	217	3
4	1	30	2	2	8	3	9	3	1	3	1	1	2	2	2	3	7	4	2	6	6	7	4	4	3	6	7	4	63	4	6	7	6	6	7	7	4	4	4	4	6	4	69	6	6	6	18	365	3
5	2	32	3	2	7	3	9	3	1	3	1	1	1	2	2	1	7	7	1	7	7	7	1	1	1	1	7	1	49	7	7	7	7	7	7	7	7	7	7	7	7	7	91	5	5	4	14	357	5
6	2	29	2	2	0	1	10	3	2	2	1	1	2	2	2	5	6	6	3	6	2	6	2	2	2	3	5	3	51	5	6	6	6	6	6	6	4	4	4	2	7	5	67	6	7	5	18	297	7
7	1	23	1	1	1	2	1	1	1	1	1	1	1	1	1	7	7	4	6	5	1	7	7	7	7	7	7	7	79	7	7	7	7	7	7	7	7	7	7	7	7	7	91	4	5	3	12	565	5
8	2	28	2	1	4	2	4	2	1	1	1	1	1	2	2	3	5	5	4	5	5	5	5	2	2	4	6	4	55	5	5	5	4	5	5	5	3	3	3	4	5	4	56	6	7	5	18	263	7
9	2	28	2	2	8	3	8	3	1	2	1	1	1	2	2	6	7	7	7	6	3	7	5	5	5	7	7	7	79	7	7	7	7	7	5	7	5	5	5	7	5	7	81	7	7	6	20	523	7
10	2	23	1	2	0	1	1	1	2	1	1	1	2	2	2	4	6	7	3	6	5	7	3	4	4	5	7	3	64	5	7	7	5	7	7	7	5	5	5	5	6	5	76	7	7	7	21	410	7
11	2	25	2	1	3	2	3	2	1	1	1	1	1	1	1	1	7	7	2	6	5	6	1	1	1	3	7	4	51	4	7	7	4	7	6	6	3	3	3	4	6	5	65	5	5	5	15	316	5
12	1	22	1	2	4	2	4	2	1	1	1	1	1	1	2	2	1	7	7	2	2	3	2	1	1	1	7	7	43	6	7	7	6	7	7	7	6	4	4	4	7	4	76	7	7	6	20	280	7
13	2	29	2	2	3	2	8	3	1	2	1	1	2	1	2	3	7	7	7	6	7	7	4	4	4	7	7	4	74	7	7	7	7	7	6	7	7	4	4	7	7	7	84	5	7	5	17	504	7
14	2	24	1	2	2	2	3	2	1	1	1	1	1	2	2	4	6	6	3	5	5	6	3	3	3	3	6	3	56	5	5	5	5	5	5	5	3	3	3	3	5	3	55	6	6	4	16	266	7
15	2	26	2	2	0.5	1	5	2	1	2	2	2	2	2	2	3	6	7	2	7	4	7	1	1	1	1	7	2	49	3	7	6	3	7	6	7	1	1	1	1	7	1	51	4	5	4	13	289	7
16	2	29	2	2	5	2	7	3	1	2	1	1	1	2	2	5	7	7	5	5	5	6	3	3	3	5	7	5	66	5	7	7	3	7	6	7	3	3	3	3	7	6	67	4	7	4	15	381	7
17	2	28	2	2	0	1	5	2	2	2	1	1	1	2	2	1	7	7	4	5	4	6	2	2	1	1	7	2	49	4	6	6	6	7	5	5	2	2	2	3	7	3	58	7	7	6	20	285	7
18	2	45	5	2	15	4	27	4	1	3	1	1	1	2	2	3	7	7	6	4	3	7	5	3	3	3	6	4	61	5	6	6	5	6	6	6	5	5	4	5	6	5	70	3	5	4	12	348	6
19	1	23	1	1	1	2	1	1	1	1	1	1	1	1	2	3	5	5	4	7	7	7	2	3	3	3	7	3	59	3	7	7	3	7	7	7	3	3	3	3	7	3	63	6	6	6	18	347	7
20	2	25	2	1	1	2	3	2	1	1	1	1	2	2	2	4	6	6	4	4	3	6	4	4	4	4	3	5	57	7	6	5	5	5	5	5	4	4	4	4	5	5	64	4	7	7	18	301	7
21	2	31	3	2	9	3	9	3	1	2	1	2	1	2	2	3	7	7	3	6	7	7	2	1	1	4	7	3	58	7	6	6	5	6	6	7	6	6	3	7	7	5	77	6	6	3	15	375	7
22	2	27	2	2	3	2	3	2	1	2	1	1	1	2	2	2	7	6	2	6	6	6	2	2	2	2	6	2	51	6	6	6	5	6	6	6	5	3	3	4	6	5	67	3	6	4	13	297	5
23	2	31	3	2	10	3	12	4	1	3	1	1	1	1	2	5	5	5	5	6	5	5	3	3	3	4	4	4	57	4	5	4	4	6	5	5	3	3	3	4	4	4	54	3	4	4	11	257	4
24	2	45	5	2	5	2	26	4	2	3	1	1	1	2	2	2	6	6	2	6	6	6	2	2	2	3	6	3	52	4	5	6	3	5	5	5	3	3	3	3	5	3	53	7	7	7	21	257	6
25	1	23	1	1	0.6	1	0.67	1	1	1	1	1	1	2	2	1	7	7	2	7	4	7	1	1	1	2	7	1	48	6	6	6	7	7	6	7	6	7	1	5	7	6	77	5	7	5	17	322	7
26	1	23	1	1	1	2	1	1	1	1	1	1	1	2	2	2	7	7	2	7	4	7	3	2	2	1	4	4	52	6	7	7	4	7	5	5	1	1	1	2	4	4	54	6	6	6	18	281	6
27	2	34	3	2	8	3	9	3	1	2	1	1	2	1	2	3	5	5	3	5	5	4	4	3	2	4	6	5	54	5	6	6	5	5	6	6	4	5	2	4	7	5	66	5	6	4	15	302	7
28	2	40	4	2	8	3	17	4	2	3	1	1	1	1	2	2	7	6	6	7	6	6	7	6	7	7	7	7	81	7	7	6	7	7	6	7	7	7	7	7	7	7	89	7	7	5	19	574	7
29	2	30	2	2	3	2	7	3	1	2	1	1	1	2	2	1	4	7	1	4	7	7	1	1	1	1	7	1	43	7	4	4	4	7	4	4	4	5	4	4	4	4	59	4	5	4	13	201	6
30	2	47	5	2	1	2	28	4	2	2	1	1	1	2	2	4	7	4	4	4	4	6	2	4	7	7	7	7	67	7	7	4	6	5	4	6	6	6	7	7	6	7	78	6	6	4	16	430	4
31	2	25	2	2	0.5	1	2	2	1	1	1	1	2	2	2	4	7	7	4	5	4	7	4	1	1	6	6	6	62	6	7	7	6	7	5	6	5	5	5	6	7	5	77	6	6	6	18	399	6
32	2	33	3	2	0	1	8	3	2	2	2	1	1	1	1	3	6	7	5	5	3	6	3	3	4	4	5	4	58	4	5	5	4	5	5	5	4	4	3	4	4	4	56	7	7	7	21	276	6
33	2	30	2	1	6	3	8	3	1	2	1	1	1	2	2	2	7	6	1	6	7	7	2	1	2	2	7	4	54	4	7	7	4	4	6	7	4	4	4	5	7	5	68	5	5	5	15	332	7
34	2	24	1	2	1	2	2	2	1	1	1	1	1	2	2	1	7	7	2	7	6	7	1	1	2	6	7	6	60	7	7	7	6	7	6	6	6	6	6	6	7	6	83	7	7	6	20	409	7
35	2	34	3	2	10	3	12	4	1	2	1	1	2	2	2	1	7	7	1	7	7	7	7	4	6	2	7	3	66	6	7	7	6	6	5	7	6	1	6	5	7	6	75	7	7	6	20	415	7
36	2	33	3	2	3	2	12	4	1	2	1	1	2	2	2	4	5	5	4	4	7	5	4	5	5	7	4	5	64	7	5	5	5	4	5	5	6	5	5	7	4	6	69	4	4	5	13	356	5
37	2	39	4	2	12	4	18	4	1	3	1	1	1	2	2	1	7	7	4	7	5	7	1	2	2	4	7	2	56	5	7	7	6	7	4	7	5	5	5	5	7	5	75	5	5	5	15	364	7
38	2	30	2	2	7	3	10	3	1	2	1	1	1	2	2	1	7	7	5	6	2	7	2	1	2	3	7	3	53	7	7	7	7	7	7	7	4	5	5	7	7	7	84	5	5	5	15	374	5
39	2	28	2	2	0	1	5	2	2	2	1	1	2	1	1	4	5	6	3	6	3	6	2	3	3	1	6	3	51	6	6	6	5	5	6	6	5	5	5	5	5	4	69	4	7	4	15	291	7
40	2	35	3	2	0.6	1	10	3	2	3	1	1	2	2	2	1	5	7	1	6	4	7	1	2	2	6	4	2	48	5	6	6	5	4	4	6	4	5	5	6	5	4	65	4	5	2	11	263	6
41	2	31	3	2	0.5	1	8	3	2	2	1	2	2	2	2	4	7	7	5	5	5	6	1	1	1	6	7	4	59	5	3	4	3	6	7	6	3	3	3	4	6	5	58	6	6	4	16	296	6
42	2	31	3	2	8	3	10	3	1	2	1	1	2	2	2	5	7	7	5	5	4	7	5	6	6	6	7	6	76	6	3	7	6	7	7	7	6	6	6	6	7	6	80	3	4	4	11	476	4
43	2	49	5	2	8	3	30	4	1	3	1	1	1	1	2	1	7	7	3	5	5	7	1	1	1	2	7	1	48	6	7	7	6	7	6	7	2	4	4	6	7	6	75	7	7	7	21	334	7
44	2	25	2	1	0	1	2	2	2	1	1	1	2	2	2	3	7	7	1	7	7	7	4	6	7	7	7	7	77	7	7	7	7	7	7	7	6	6	7	5	7	7	87	4	6	4	14	529	7
45	2	31	3	2	6	3	9	3	1	2	1	1	1	2	2	7	7	1	7	2	3	7	1	5	5	6	7	7	65	7	7	7	7	7	7	7	5	5	5	7	7	7	85	7	7	7	21	454	7
46	2	27	2	2	4	2	5	2	2	2	1	1	1	2	2	1	7	7	1	7	1	7	4	1	1	4	7	4	52	7	7	7	4	7	6	7	4	4	4	3	7	4	71	7	7	6	20	334	6
47	2	32	3	2	0.5	1	10	3	2	2	1	1	2	2	2	1	7	7	3	7	5	7	4	4	4	4	7	3	63	4	5	5	5	5	5	5	5	5	3	5	5	4	61	3	6	5	14	317	6
48	2	32	3	2	0	1	8	3	2	2	1	1	1	1	1	2	3	7	1	5	7	5	5	1	7	4	7	6	60	2	5	6	5	6	4	4	4	2	7	3	6	3	57	7	7	5	19	306	7
49	2	28	2	1	2	2	4	2	2	2	1	1	1	2	2	7	7	7	3	6	7	6	3	2	2	7	6	4	67	5	7	7	4	6	7	7	2	2	2	2	7	4	62	6	7	6	19	377	7
50	2	28	2	2	0	1	6	3	2	2	1	1	1	2	2	5	7	7	5	7	6	6	2	2	2	5	7	5	66	5	7	7	5	7	7	7	5	5	5	5	7	5	77	6	7	5	18	428	4
51	2	24	1	1	2	2	2	2	1	1	1	1	2	2	1	1	7	7	5	7	7	7	3	1	4	1	6	6	62	6	7	7	4	7	7	7	2	2	6	6	5	6	72	7	7	4	18	393	5
52	2	23	1	1	0	1	1	1	2	1	1	2	2	2	2	2	7	7	6	7	1	7	7	2	7	7	7	7	74	7	7	7	7	7	7	7	7	7	7	7	7	7	91	5	7	7	19	537	7
53	2	43	5	1	0	1	24	4	2	3	1	1	2	2	2	1	7	7	1	7	7	7	1	1	1	3	7	7	57	7	7	7	4	7	7	7	4	4	3	4	6	7	74	7	7	6	20	390	6
54	2	29	2	2	5	2	7	3	2	2	1	1	2	2	2	3	5	6	3	5	5	6	2	2	2	1	6	2	48	3	5	6	2	6	6	6	2	2	2	2	6	2	50	7	7	7	21	247	7
55	2	35	3	2	0	1	12	4	2	3	1	1	2	2	2	2	5	6	3	6	3	5	2	2	2	2	6	5	49	5	6	6	3	6	3	5	4	4	4	4	5	5	60	6	6	5	17	259	7
56	2	25	2	2	0	1	2	2	2	2	1	1	1	2	1	6	7	7	6	2	7	7	3	7	7	6	6	7	78	7	7	7	6	7	7	7	7	7	7	7	7	7	90	7	7	7	21	561	7
57	2	32	3	2	3	2	10	3	1	2	1	1	1	2	2	4	4	5	2	5	4	5	3	2	2	5	5	3	49	4	4	4	3	4	4	5	3	2	2	5	4	5	49	6	6	4	16	212	7
58	2	46	5	2	25	4	28	4	1	3	1	1	1	1	1	3	5	5	1	2	5	5	2	2	6	3	5	6	50	3	6	5	4	3	5	6	3	3	3	3	5	6	55	4	7	3	14	243	7
59	2	32	3	2	0	1	9	3	2	3	1	2	2	2	2	1	7	7	3	6	6	6	2	2	2	3	6	2	53	4	6	6	3	5	5	5	3	3	3	3	5	3	54	6	6	3	15	265	6
60	2	26	2	2	1	2	6	3	1	2	1	1	2	2	2	4	7	7	1	7	4	7	4	4	4	4	5	4	62	4	7	7	4	7	7	7	4	4	4	4	5	4	68	6	7	4	17	366	7
61	2	23	1	1	0	1	2	2	1	1	1	1	1	2	2	2	6	6	2	7	6	6	2	2	2	2	6	3	52	3	5	6	3	6	7	6	3	3	3	3	5	3	56	7	7	6	20	281	6
62	2	26	2	2	1	2	6	3	2	2	1	1	1	1	1	4	7	7	4	5	5	5	3	2	2	4	5	4	57	4	5	5	4	5	5	5	4	4	4	4	5	4	58	4	4	4	12	274	4
63	2	31	3	2	1	2	8	3	1	2	1	2	2	2	2	6	7	5	6	5	6	6	6	6	5	5	7	5	75	1	7	7	1	7	7	7	5	5	5	5	7	5	69	7	7	7	21	420	6
64	2	33	3	2	1	2	10	3	2	2	1	2	1	2	2	4	6	5	3	5	5	7	1	1	2	3	5	3	50	4	5	5	3	4	5	5	3	3	4	3	5	3	52	5	6	5	16	233	4
65	2	27	2	1	0	1	5	2	2	2	1	1	1	2	2	1	7	7	4	7	7	7	1	1	1	1	7	7	58	7	7	7	7	7	7	7	7	7	3	7	7	7	87	3	5	4	12	414	6
66	2	23	1	1	0	1	3	2	1	1	1	1	1	2	2	7	7	7	7	7	7	7	7	7	7	1	7	7	85	7	7	7	7	7	7	7	7	7	7	7	7	7	91	6	6	6	18	613	7
67	2	27	2	2	1	2	4	2	2	2	1	1	1	2	2	4	7	7	3	7	4	7	2	2	2	2	7	3	57	4	6	6	3	7	6	6	3	3	3	3	6	3	59	6	6	6	18	317	5
68	2	29	2	2	0	1	6	3	2	2	1	1	1	1	2	1	7	7	1	7	5	7	1	1	1	6	7	3	54	5	6	6	4	7	7	6	3	1	1	6	7	3	62	7	5	5	17	335	6
69	2	28	2	1	3	2	5	2	1	2	1	1	1	2	2	2	7	7	4	5	3	7	2	2	2	3	6	2	52	4	6	6	5	6	5	5	3	4	3	3	5	3	58	4	6	4	14	271	4
70	2	25	2	2	0	1	1	1	2	2	1	1	2	2	2	4	5	6	2	5	4	6	3	1	3	5	5	2	51	4	3	5	4	5	5	4	3	2	3	4	5	3	50	7	7	7	21	230	7
71	2	24	1	1	0	1	1	1	2	1	1	1	2	2	2	2	7	7	2	7	5	7	2	3	3	3	7	4	59	4	5	5	4	6	6	6	4	4	4	4	6	4	62	5	5	5	15	317	6
72	2	47	5	2	5	2	27	4	1	3	1	1	1	1	2	1	7	7	3	5	7	7	1	1	1	6	7	5	58	4	7	7	5	5	7	7	1	1	1	1	7	4	57	7	7	7	21	339	7
73	2	28	2	2	0	1	3	2	1	2	1	1	2	2	2	5	7	7	4	7	3	7	4	4	4	4	7	3	66	6	7	7	5	7	7	7	4	4	4	4	7	4	73	7	7	6	20	412	6
74	2	33	3	2	4	2	10	3	1	3	1	1	2	1	2	2	7	7	1	5	5	5	2	1	2	6	7	1	51	3	7	7	1	7	7	7	5	4	3	4	7	1	63	4	7	7	18	322	7
75	2	34	3	2	10	3	10	3	1	3	1	1	1	2	2	3	5	5	3	5	5	5	5	5	5	4	5	4	59	5	5	5	5	3	6	6	5	5	5	5	5	5	65	5	5	5	15	310	6
76	2	25	2	2	3	2	2	2	2	2	1	1	1	1	2	2	7	7	4	7	7	7	6	1	7	6	7	7	75	5	7	7	6	6	7	6	5	1	6	5	7	7	75	6	7	4	17	483	7
77	1	24	1	2	0	1	1	1	2	2	1	1	2	2	2	2	7	7	2	6	6	7	2	2	2	2	6	2	53	6	7	7	6	7	6	7	6	6	6	6	6	6	82	5	5	4	14	359	5
78	2	33	3	2	0.5	1	10	3	2	2	1	1	1	1	2	5	7	7	5	4	4	4	5	7	7	7	7	7	76	7	7	7	7	7	3	4	5	5	5	5	6	6	74	7	7	6	20	458	7
79	2	38	4	2	19	4	19	4	1	3	2	1	1	2	2	1	7	7	2	6	5	6	1	1	1	2	6	4	49	2	6	6	3	6	6	6	1	2	2	4	6	5	55	4	5	4	13	276	7
80	2	30	2	2	0	1	12	4	2	2	2	1	2	2	2	7	7	7	7	7	1	7	7	7	7	6	7	7	84	7	7	7	7	7	7	7	7	7	7	7	7	7	91	7	7	5	19	607	7
81	2	45	5	2	10	3	10	3	2	3	1	1	1	2	2	6	2	2	6	2	2	2	6	6	7	6	2	6	55	4	2	2	6	2	2	2	6	4	6	4	2	4	46	5	7	6	18	252	7
82	2	23	1	1	0.5	1	0.5	1	1	1	1	1	2	2	2	5	7	7	6	7	2	7	3	4	4	3	7	2	64	6	7	7	6	7	7	7	4	3	4	3	7	3	71	7	7	4	18	398	7
83	2	38	4	2	2	2	20	4	2	2	1	1	1	1	1	5	7	6	7	1	6	7	5	5	5	7	7	7	75	7	7	7	7	3	7	7	7	7	7	7	7	7	87	6	6	5	17	538	6
84	2	30	2	2	7	3	7	3	1	3	1	1	1	2	2	2	7	7	3	7	3	7	4	1	1	4	7	3	56	6	7	7	6	7	3	6	4	2	2	3	7	5	65	6	6	4	16	340	7
85	2	34	3	1	12	4	12	4	1	3	1	1	1	2	1	7	2	3	6	2	2	2	6	6	6	6	2	6	56	6	2	2	6	2	2	2	6	6	6	6	2	6	54	5	6	3	14	298	6
86	2	32	3	2	8	3	9	3	2	2	1	1	1	2	2	1	6	7	1	6	5	7	4	3	3	4	7	2	56	5	7	7	4	6	6	5	4	3	4	5	5	3	64	6	7	5	18	317	6
87	2	34	3	2	5	2	11	4	2	2	1	1	1	2	2	6	7	7	3	6	6	7	3	3	2	2	7	5	64	7	7	7	5	5	5	6	4	3	3	4	7	6	69	7	7	7	21	392	7
88	2	28	2	2	4.5	2	5	2	1	2	1	1	1	2	2	2	7	7	2	7	5	7	1	1	2	2	7	3	53	5	6	6	3	6	6	6	5	3	3	3	6	5	63	6	7	5	18	309	7
89	1	34	3	2	11	4	11	4	1	2	1	1	1	2	2	4	5	5	4	4	4	4	4	4	4	5	5	4	56	3	5	5	3	5	5	5	3	3	3	4	5	3	52	7	7	7	21	248	7
90	2	37	4	2	0	1	10	3	2	3	1	1	1	2	2	1	7	7	2	7	3	6	2	2	2	2	6	5	52	5	7	6	6	6	6	6	6	6	6	6	6	6	78	7	7	7	21	339	7
91	2	22	1	2	0	1	2	2	1	1	1	1	2	2	2	1	7	7	2	7	5	7	1	2	2	1	7	4	53	7	7	7	6	7	6	7	6	4	4	6	7	7	81	6	6	4	16	366	5
92	2	28	2	2	0.5	1	5	2	1	2	1	1	1	2	2	3	7	6	4	5	5	7	3	3	3	6	7	4	63	5	7	7	4	5	5	7	6	3	3	5	7	3	67	6	6	6	18	366	6
93	2	34	3	1	2	2	8	3	2	2	1	1	1	1	1	2	7	7	4	5	6	7	1	2	2	6	7	6	62	2	7	7	6	7	6	6	6	6	6	3	7	6	75	5	6	6	17	389	6
94	2	29	2	2	5	2	6	3	1	2	1	1	1	2	2	3	6	7	1	7	7	7	4	3	3	2	7	6	63	5	6	6	3	7	7	7	5	2	4	2	7	6	67	5	7	5	17	387	7
95	2	35	3	2	9	3	15	4	2	2	1	1	2	2	2	1	7	7	1	7	7	7	1	1	1	1	7	1	49	7	7	7	7	7	7	7	7	2	2	1	7	7	75	5	5	3	13	340	6
96	2	24	1	1	0	1	1	1	2	1	1	1	1	2	2	3	7	7	5	6	4	7	1	1	1	3	7	5	57	5	7	7	5	7	7	7	4	3	3	3	7	5	70	6	6	6	18	368	4
97	2	34	3	1	9	3	10	3	2	2	1	1	1	2	2	1	7	7	1	7	1	7	1	1	1	1	5	1	41	1	7	7	1	7	6	7	1	3	1	1	5	2	49	4	6	4	14	251	4
98	2	31	3	2	2	2	10	3	2	2	1	1	1	1	1	1	7	7	2	6	6	7	1	1	1	1	7	1	48	5	6	7	1	7	6	6	6	5	6	7	6	6	74	4	5	4	13	303	7
99	2	29	2	1	0	1	7	3	2	1	1	2	2	2	2	4	5	5	3	5	6	6	4	4	2	2	6	3	55	3	7	7	2	7	6	7	3	3	3	3	7	3	61	7	7	6	20	308	7
100	2	26	2	2	0	1	5	2	2	2	1	1	2	2	2	4	6	7	4	7	4	7	6	4	3	1	6	4	63	5	6	6	4	7	4	6	4	3	3	1	6	2	57	7	7	7	21	332	7
101	2	25	2	2	5	2	5	2	1	1	1	1	1	1	1	6	7	7	6	2	2	7	2	2	3	4	6	4	58	7	6	6	6	5	6	6	3	3	3	6	6	4	67	5	6	5	16	339	6
102	2	32	3	2	10	3	11	4	2	2	1	1	1	1	2	6	7	7	4	4	3	5	5	5	4	5	7	7	69	5	7	7	4	7	4	7	3	4	4	5	7	5	69	5	5	6	16	395	5
103	2	28	2	2	1	2	4	2	2	2	1	1	2	2	2	1	7	7	5	7	6	7	4	5	5	5	7	5	71	5	7	7	5	7	7	7	5	5	5	5	7	5	77	6	6	4	16	453	7
104	2	35	3	2	5.5	3	12	4	2	2	1	1	1	1	1	1	7	7	3	7	7	7	1	1	1	1	4	2	49	4	5	5	1	7	7	6	1	1	1	1	4	4	47	5	5	4	14	259	7
105	1	30	2	2	6	3	7	3	1	2	1	1	1	1	1	1	7	7	2	6	5	6	2	2	2	4	6	2	52	3	7	7	2	6	5	6	2	3	3	3	5	3	55	5	5	6	16	282	7
106	2	30	2	2	0	1	10	3	2	3	1	1	2	2	2	3	5	7	3	7	5	7	3	4	4	7	6	7	68	7	6	6	7	6	6	6	7	6	6	7	6	7	83	6	5	5	16	447	6
107	2	25	2	1	0	1	3	2	2	1	1	1	2	2	2	6	7	6	7	3	4	6	4	5	5	7	4	5	69	7	7	7	6	3	4	6	4	4	4	4	4	5	65	5	5	5	15	376	6
108	1	27	2	1	0	1	6	3	2	2	1	1	1	1	1	2	7	7	3	6	6	7	1	1	1	7	7	7	62	7	7	7	7	7	7	7	7	7	7	7	7	7	91	5	6	4	15	449	5
109	2	32	3	2	6	3	6	3	1	2	1	1	1	2	2	2	7	7	6	5	4	6	4	4	4	4	5	4	62	5	4	4	4	4	4	4	4	4	4	4	4	4	53	5	7	3	15	265	6
110	2	28	2	2	6	3	7	3	1	2	1	2	2	2	2	2	3	7	1	5	6	7	1	1	1	1	7	4	46	3	6	6	5	7	6	6	6	4	4	4	7	4	68	4	4	4	12	279	6
111	2	31	3	1	10	3	10	3	1	1	1	1	1	2	2	3	7	7	4	6	7	6	2	2	2	2	5	1	54	6	6	6	5	5	5	7	3	1	1	1	4	2	52	7	7	7	21	284	7
112	2	31	3	2	0	1	11	4	1	2	1	1	1	1	1	5	7	2	5	3	4	7	1	1	4	6	7	6	58	4	6	4	4	4	5	5	6	5	5	2	5	6	61	6	6	5	17	288	7
113	2	28	2	2	0	1	7	3	2	2	1	1	1	1	1	3	7	7	3	3	7	7	1	1	3	7	6	6	61	6	7	7	6	2	7	7	2	2	2	6	6	6	66	3	1	2	6	368	2
114	1	28	2	1	1	2	6	3	1	2	1	1	1	1	1	2	7	7	2	6	3	7	3	2	2	6	6	5	58	7	7	7	7	7	6	7	3	6	3	6	7	7	80	5	6	4	15	390	4
115	2	30	2	2	0	1	9	3	2	3	1	1	2	2	2	4	7	7	4	7	7	6	3	3	5	4	6	4	67	6	7	7	5	7	7	7	5	5	5	5	6	5	77	5	7	6	18	431	7
116	1	26	2	2	4	2	6	3	1	2	1	1	1	2	2	6	7	6	7	2	7	7	2	2	2	6	6	6	66	6	6	7	6	7	6	6	6	6	6	6	6	6	80	4	6	5	15	419	5
117	2	30	2	1	6	3	10	3	1	2	1	1	1	2	2	3	5	7	5	5	4	5	5	4	4	6	5	4	62	5	5	6	6	5	7	7	6	6	6	5	5	6	75	3	4	4	11	368	6
118	2	39	4	2	3	2	20	4	2	2	1	1	1	2	2	4	7	7	4	5	6	6	6	6	6	7	6	6	76	6	6	6	6	6	6	6	6	7	6	7	6	6	80	6	7	5	18	487	7
119	2	34	3	2	0	1	13	4	2	3	1	1	2	1	1	3	7	7	5	3	6	7	1	4	6	7	7	7	70	6	6	6	5	6	6	6	5	6	6	7	7	7	79	4	4	4	12	447	5
120	2	33	3	2	0	1	12	4	1	2	1	1	1	1	1	7	7	7	7	7	6	7	7	7	7	7	7	7	90	7	7	7	7	7	7	7	7	7	7	6	7	7	90	5	5	5	15	638	5
121	2	35	3	2	6	3	11	4	2	2	1	1	1	1	1	3	5	6	3	3	5	6	2	2	2	7	6	3	53	7	5	5	5	3	5	5	3	3	3	6	6	3	59	7	7	7	21	281	6
122	2	31	3	2	0	1	8	3	2	2	2	1	1	2	2	1	7	7	2	7	4	7	2	1	1	7	7	4	57	4	7	7	1	7	3	6	5	5	5	5	7	5	67	4	5	4	13	344	4
123	2	32	3	1	0	1	10	3	2	2	2	1	2	2	2	1	7	7	1	7	7	7	3	1	1	1	7	1	51	7	7	7	5	7	7	7	5	5	5	5	7	5	79	7	7	4	18	359	5
124	2	24	1	2	0	1	6	3	2	2	2	2	2	1	2	1	7	7	1	7	7	7	1	1	1	3	7	1	51	4	7	7	1	7	5	7	1	1	1	6	7	1	55	7	7	7	21	328	7
125	2	31	3	2	0	1	7	3	2	2	1	1	2	2	2	4	7	7	5	5	3	7	1	5	5	7	7	7	70	7	7	7	7	7	7	7	7	7	7	7	7	7	91	4	7	4	15	505	7
126	2	27	2	2	0	1	7	3	2	2	2	1	2	2	2	4	7	7	2	7	6	7	2	3	4	1	7	4	61	7	7	7	7	7	7	7	4	4	4	5	7	6	79	5	5	5	15	409	4
127	2	25	2	1	1	2	3	2	1	1	1	1	1	2	2	6	6	6	2	6	6	7	5	5	5	5	7	7	73	7	6	6	6	6	6	6	5	5	5	5	6	6	75	6	7	5	18	442	6
128	2	24	1	2	0	1	1	1	2	1	1	2	2	2	2	4	4	4	4	6	6	6	4	4	3	4	3	4	56	4	4	4	4	5	4	4	4	4	4	4	4	4	53	4	4	4	12	242	4
129	2	36	4	2	9	3	14	4	1	2	1	1	1	2	2	2	7	7	2	7	2	7	5	7	7	7	7	7	74	7	7	7	7	7	7	7	7	7	7	7	7	7	91	7	7	5	19	537	7
130	2	28	2	1	1	2	5	2	1	2	1	1	1	2	2	3	7	7	7	7	2	7	5	6	6	7	5	7	76	7	7	7	6	7	6	7	6	6	6	6	7	6	84	6	7	7	20	512	6
131	2	24	1	1	0	1	1	1	2	1	1	1	1	2	2	5	6	5	5	6	3	5	5	5	5	3	5	3	61	5	5	5	4	5	4	5	5	5	5	5	5	3	61	7	7	5	19	310	7
132	1	24	1	2	0	1	4	2	2	1	2	2	2	2	2	6	7	6	3	4	5	5	3	3	3	3	5	3	56	4	5	5	3	5	5	5	3	3	3	3	5	3	52	6	6	6	18	256	6
133	2	28	2	2	1	2	6	3	2	2	1	1	2	2	2	3	7	7	2	6	6	7	1	1	1	1	7	1	50	2	7	7	2	7	6	6	1	1	1	1	7	1	49	7	7	7	21	303	7
134	1	24	1	1	2	2	2.5	2	2	1	1	1	2	2	2	5	6	7	2	6	6	6	2	2	2	6	6	6	62	6	6	6	6	6	7	6	6	5	5	6	6	6	77	7	7	6	20	394	7
135	2	50	5	2	0	1	30	4	1	3	1	1	1	2	2	3	7	7	1	7	5	7	6	3	3	2	7	7	65	7	7	7	7	7	6	7	6	6	6	3	7	7	83	6	6	6	18	448	6
136	2	29	2	2	1	2	3	2	2	2	2	1	2	2	2	5	7	7	7	7	5	6	4	3	3	4	7	6	71	7	7	7	5	6	6	6	3	3	3	5	7	5	70	7	7	7	21	426	7
137	2	24	1	2	0	1	1	1	2	1	1	1	1	2	2	3	7	7	2	6	4	6	1	2	1	1	7	5	52	6	7	7	4	7	4	5	4	3	3	3	7	4	64	5	7	6	18	315	7
138	2	24	1	1	1	2	2	2	2	1	1	1	2	2	2	5	7	7	6	5	5	6	6	5	5	5	7	5	74	7	7	7	7	7	6	7	7	7	7	5	7	7	88	4	7	5	16	519	5
139	2	27	2	1	2	2	3	2	2	2	1	1	1	1	1	2	7	7	1	4	6	6	3	1	2	4	5	5	53	4	7	5	3	6	6	5	2	4	4	3	4	5	58	7	7	4	18	278	4
140	2	23	1	2	1	2	2	2	1	1	1	1	1	2	2	3	6	7	4	5	4	5	2	2	3	4	5	4	54	4	6	6	5	6	5	6	3	3	3	3	6	4	60	6	6	5	17	286	6
141	2	31	3	2	0	1	0	1	2	2	1	1	1	2	2	2	7	7	1	7	6	7	1	1	1	3	7	3	53	6	7	7	5	7	6	7	6	3	3	6	7	6	76	7	7	5	19	365	7
142	2	30	2	2	0	1	8	3	1	2	1	1	1	1	1	3	7	7	4	5	6	7	3	1	3	4	7	5	62	7	7	7	7	7	7	7	7	6	6	7	7	7	89	5	5	5	15	445	5
143	2	22	1	1	0	1	1	1	2	1	1	2	2	2	2	1	7	7	4	7	4	7	3	3	3	3	5	4	58	4	7	7	5	7	6	7	3	4	5	3	5	5	68	4	4	4	12	346	4
144	2	31	3	2	1	2	7	3	2	2	1	1	2	2	2	2	6	6	4	7	4	5	4	4	4	3	7	3	59	5	6	6	4	6	6	6	4	5	4	4	5	4	65	4	6	4	14	319	4
145	2	25	2	2	1	2	3	2	1	2	1	1	1	2	2	2	7	7	1	6	6	7	5	2	2	2	7	4	58	7	7	7	7	7	7	7	6	3	2	6	7	6	79	6	7	1	14	391	7
146	2	38	4	2	0	1	18	4	2	3	1	1	2	2	2	2	6	7	1	7	3	6	3	2	2	2	5	3	49	5	5	5	5	5	4	5	3	3	3	3	5	5	56	7	7	7	21	245	7
147	2	26	2	2	0	1	5	2	2	2	1	1	1	2	2	7	7	7	3	5	5	7	2	2	1	4	7	6	63	7	7	7	7	7	7	7	6	4	4	5	7	7	82	5	7	6	18	440	7
148	2	23	1	1	0.5	1	3	2	2	1	2	1	1	2	2	2	7	7	2	7	3	7	1	1	1	1	6	2	47	3	6	6	5	7	7	6	3	3	3	2	6	4	61	7	7	7	21	288	7
149	2	22	1	1	0	1	3	2	2	1	1	1	2	2	2	3	7	7	4	5	4	6	3	4	4	4	5	3	59	6	6	6	4	5	5	5	4	4	4	4	5	4	62	4	4	4	12	302	5
150	2	32	3	2	14	4	14	4	1	2	1	1	1	2	2	7	7	7	7	5	7	1	7	7	7	7	7	7	83	7	7	7	7	7	7	7	7	7	7	4	4	7	85	5	6	4	15	554	7
151	2	39	4	2	0	1	19	4	1	3	1	1	1	2	2	3	7	7	5	3	6	7	2	3	3	6	6	6	64	7	6	6	6	5	5	5	3	4	4	7	5	6	69	7	7	7	21	374	7
152	2	29	2	2	0	1	9	3	2	2	1	2	2	2	2	7	7	7	5	7	7	7	4	7	6	4	7	5	80	5	7	7	7	7	7	7	7	7	7	7	7	7	89	5	6	6	17	563	5
153	2	46	5	2	0	1	24	4	2	3	1	2	2	2	2	7	7	7	7	7	1	7	7	7	7	7	7	7	85	7	7	7	7	7	7	7	7	7	7	7	7	7	91	5	6	4	15	610	6
154	2	55	5	2	0	1	33	4	2	3	1	1	2	2	2	1	7	7	1	7	7	7	5	5	5	1	7	4	64	4	4	4	4	4	4	4	4	4	4	4	4	4	52	6	6	6	18	274	6
155	2	39	4	2	1	2	17	4	2	3	1	2	1	2	2	1	7	7	4	7	6	6	4	4	4	3	6	4	63	4	6	6	4	4	4	4	4	4	4	4	6	4	58	5	5	5	15	307	5
156	2	25	2	1	2	2	3	2	1	1	1	1	1	2	2	3	5	6	4	5	5	4	4	3	3	4	4	4	54	4	5	5	4	4	4	4	5	5	4	4	4	4	56	5	5	5	15	249	5
157	2	30	2	2	6	3	10	3	1	2	1	1	2	2	2	7	7	7	7	5	5	7	5	5	5	7	7	7	81	7	7	7	7	7	7	7	6	6	6	7	7	7	88	6	6	4	16	568	7
158	2	27	2	1	0	1	4	2	1	2	1	1	2	2	2	2	7	7	3	6	5	6	3	1	1	3	6	4	54	4	6	5	4	6	5	6	3	3	3	4	5	4	58	5	7	3	15	282	7
159	2	54	5	2	0	1	35	4	2	3	1	1	1	2	2	1	7	7	7	7	6	7	1	1	1	7	7	7	66	7	7	7	7	7	7	7	7	7	7	7	7	7	91	2	7	1	10	472	7
160	2	29	2	2	0	1	2	2	1	2	1	1	2	2	2	4	4	5	5	5	5	3	5	5	5	5	3	5	59	5	5	5	5	5	5	5	5	5	5	5	5	5	65	4	5	5	14	309	7
161	2	33	3	2	0	1	13	4	1	3	1	1	1	1	2	3	6	6	3	5	5	5	2	2	2	5	6	4	54	3	6	6	2	6	6	6	3	3	3	5	6	5	60	7	7	4	18	294	7
162	2	25	2	1	0	1	5	2	1	2	1	1	1	1	1	6	7	7	5	5	7	7	3	6	7	5	6	7	78	7	7	7	6	6	7	7	6	6	7	6	6	7	85	4	4	4	12	528	7
163	2	47	5	2	0.25	1	28	4	2	3	1	1	1	2	2	6	7	6	3	3	3	7	5	5	6	7	7	7	72	7	7	7	7	5	5	7	6	6	7	7	7	7	85	6	6	5	17	499	7
164	2	32	3	1	0	1	8	3	1	2	1	2	2	2	2	4	7	4	4	6	4	7	4	4	4	4	7	4	63	4	7	7	4	7	6	4	4	4	4	4	7	4	66	6	6	4	16	348	5
165	2	31	3	2	0	1	8	3	2	2	1	1	2	2	2	2	7	5	7	2	6	7	2	1	1	1	7	5	53	6	7	7	5	2	2	7	1	1	1	5	2	6	52	7	6	3	16	265	7
166	2	33	3	2	0	1	11	4	1	2	1	1	1	2	2	3	7	6	4	5	7	6	4	3	3	7	7	6	68	7	7	7	6	7	7	7	7	4	4	7	7	7	84	6	6	6	18	472	6
167	2	31	3	2	0	1	9	3	2	2	1	1	1	2	2	4	7	7	6	5	6	6	4	4	4	6	7	6	72	7	7	7	7	7	7	7	7	6	6	6	7	7	88	5	5	5	15	505	5
168	2	36	4	2	0	1	16	4	2	2	1	1	2	2	2	7	5	5	7	5	3	6	3	3	3	7	5	7	66	7	6	5	7	1	1	1	7	7	7	7	5	7	68	6	6	6	18	371	6
169	2	27	2	2	0	1	5	2	2	1	2	1	1	2	2	6	7	7	6	7	6	7	1	3	3	1	7	5	66	5	7	7	5	4	7	7	4	5	5	5	7	5	73	7	7	7	21	411	7
170	2	31	3	2	0	1	8	3	2	2	1	1	1	1	2	1	7	7	1	4	7	7	5	4	4	5	7	3	62	5	7	7	5	3	6	7	5	4	4	4	7	4	68	7	7	7	21	370	7
171	2	26	2	2	0	1	5	2	1	2	1	1	1	2	2	3	6	5	3	5	6	6	2	2	2	6	5	4	55	6	5	4	6	2	5	5	5	3	3	7	5	5	61	7	7	4	18	283	7
172	2	36	4	2	0.1	1	15	4	2	3	1	1	2	2	2	5	7	7	5	2	2	7	1	1	1	1	7	7	53	7	7	7	5	2	7	7	6	7	7	7	7	6	82	7	7	7	21	364	7
173	2	31	3	2	0	1	9	3	2	2	1	1	1	2	2	3	7	5	2	5	7	7	1	1	1	7	5	6	57	6	7	7	3	5	6	6	2	2	2	7	6	7	66	7	7	6	20	364	6
174	2	24	1	1	0	1	4	2	1	1	2	1	2	2	2	4	7	7	4	7	5	4	4	5	5	3	5	4	64	5	7	7	5	7	6	6	5	5	5	3	5	4	70	7	7	7	21	382	7
175	2	33	3	2	0	1	9	3	1	2	1	1	1	2	2	6	7	7	6	6	6	7	3	3	3	6	6	7	73	7	7	7	7	6	6	7	6	6	6	7	7	7	86	6	6	3	15	505	5
176	2	25	2	1	1	2	2	2	1	1	1	1	1	2	2	2	6	5	3	5	5	6	3	3	3	5	5	3	54	5	5	5	5	5	5	5	4	4	3	5	5	3	59	3	7	4	14	266	7
177	2	39	4	2	0	1	21	4	2	3	1	2	2	2	2	1	6	7	1	7	1	6	2	2	2	2	4	3	44	2	5	5	3	5	6	5	3	3	3	3	5	3	51	7	7	5	19	213	7
178	2	32	3	2	0	1	11	4	2	2	1	1	1	1	1	1	7	7	5	2	6	7	6	2	5	4	7	7	66	7	7	7	7	7	7	7	7	7	7	7	7	7	91	5	5	4	14	476	5
179	2	29	2	2	0	1	8	3	2	2	1	1	1	1	2	3	7	7	5	5	6	7	2	3	2	6	6	7	66	5	6	6	6	5	6	6	3	3	4	4	6	6	66	6	7	7	20	377	7
180	2	38	4	2	0	1	16	4	2	3	1	1	1	1	1	5	5	5	3	4	5	6	3	4	4	5	6	4	59	4	5	5	3	4	5	5	3	4	4	5	5	4	56	7	7	7	21	283	6
181	2	32	3	2	0	1	10	3	2	3	1	1	1	2	2	5	7	7	5	3	5	7	5	5	5	6	7	6	73	7	7	7	6	2	3	7	6	6	6	7	7	6	77	4	4	4	12	462	5
182	1	28	2	2	3	2	3	2	1	1	1	2	1	1	1	3	6	6	3	5	5	7	4	2	3	2	6	3	55	3	5	5	3	5	5	5	3	3	3	3	5	3	51	5	7	4	16	251	7
183	2	30	2	2	9	3	9	3	1	2	1	1	2	2	2	3	5	5	4	5	4	5	4	3	3	3	5	3	52	4	5	5	4	5	5	5	4	4	4	4	5	4	58	5	5	4	14	251	5
184	2	26	2	2	0	1	4	2	2	1	1	1	2	2	2	1	7	7	3	7	4	7	4	2	2	1	7	2	54	6	7	7	6	7	7	7	6	6	6	6	6	6	83	5	6	5	16	372	7
185	2	34	3	2	13	4	13	4	1	3	1	1	2	2	2	4	7	7	7	5	5	7	5	5	5	5	1	6	69	6	6	6	7	5	5	7	6	6	6	6	2	6	74	4	7	4	15	429	7
186	2	29	2	2	0	1	7	3	2	2	1	1	1	2	2	6	2	6	3	4	4	4	4	4	4	4	4	5	54	5	3	5	3	5	4	4	4	5	4	5	4	5	56	7	7	7	21	261	7
187	2	33	3	2	0	1	13	4	2	2	1	1	1	1	1	7	7	7	7	4	7	7	7	7	7	1	7	7	82	7	7	7	7	7	7	7	7	7	7	7	7	7	91	7	7	7	21	595	7
188	1	35	3	2	7	3	11	4	1	2	1	1	1	1	1	2	7	7	5	3	7	7	3	2	7	7	7	7	71	7	6	5	7	2	6	7	3	3	3	5	5	5	64	5	3	3	11	375	6
189	2	22	1	1	1	2	2	2	1	1	1	1	1	1	1	5	7	7	7	7	3	7	7	7	5	7	7	7	83	7	7	7	7	7	3	5	4	6	6	6	7	5	77	5	5	3	13	514	3
190	2	22	1	1	1	2	1	1	1	1	1	1	1	2	2	2	7	7	6	7	1	6	4	5	5	5	3	5	63	5	7	7	5	6	6	5	5	5	3	6	5	5	70	4	5	4	13	359	6
191	2	26	2	2	4	2	4	2	1	2	1	1	1	2	2	5	6	7	6	6	2	6	7	7	7	6	6	6	77	6	7	7	7	6	6	6	7	7	7	7	7	7	87	6	6	6	18	538	7
192	2	30	2	2	0	1	6	3	1	2	1	1	1	1	1	3	7	7	4	5	6	7	2	3	4	4	7	6	65	4	2	6	5	5	6	6	3	4	4	3	6	5	59	6	7	5	18	327	4
193	2	24	1	2	1	2	1	1	1	1	1	1	1	2	2	7	7	7	7	7	4	7	7	4	4	1	7	7	76	7	7	7	7	7	7	7	7	7	7	4	7	7	88	5	5	5	15	544	5
194	2	26	2	2	3.5	2	5	2	1	2	1	1	1	2	2	4	5	5	4	5	4	5	3	3	3	3	5	4	53	4	4	4	4	4	4	4	4	4	4	4	4	4	52	3	7	6	16	228	7
195	2	33	3	2	0.5	1	10	3	2	3	1	1	1	2	2	4	7	4	4	4	4	4	7	7	5	5	7	4	66	7	7	7	7	7	7	7	5	5	5	6	6	6	82	6	6	5	17	425	7
196	2	32	3	2	4	2	10	3	2	2	1	1	1	2	2	2	7	6	1	7	7	7	6	2	4	1	7	1	58	6	7	7	1	7	5	7	5	5	5	1	7	1	64	7	7	4	18	366	7
197	2	23	1	1	1.5	2	1.5	2	1	1	1	1	1	1	2	4	5	6	4	6	4	6	4	4	4	4	4	4	59	4	4	5	4	5	5	5	4	4	4	4	5	4	57	4	6	3	13	275	7
198	2	33	3	2	0	1	10	3	2	3	1	1	2	2	2	7	7	7	7	5	1	7	6	7	7	2	6	7	76	7	7	7	7	7	7	7	7	7	7	7	7	7	91	7	7	4	18	550	4
199	1	26	2	2	2	2	2	2	1	1	1	1	1	2	2	4	6	5	4	6	6	7	3	4	6	5	6	5	67	6	6	6	6	6	6	7	7	7	7	7	7	7	85	6	6	4	16	454	6
200	2	28	2	1	0	1	5	2	2	2	1	1	1	2	2	2	7	7	4	4	1	7	5	4	4	4	7	4	60	4	7	7	4	7	5	6	4	4	4	4	7	4	67	5	6	4	15	345	7
201	2	31	3	2	0	1	10	3	2	3	1	1	2	2	2	4	1	1	7	7	7	7	6	4	4	2	7	6	63	7	1	1	7	1	1	1	1	1	1	1	1	7	31	6	6	5	17	182	7
202	2	31	3	2	10	3	11	4	1	2	1	1	1	2	2	7	7	7	7	7	7	7	7	7	7	1	7	7	85	7	7	7	7	7	7	7	7	7	7	1	7	7	85	4	7	7	18	607	7
203	2	28	2	2	2	2	7	3	2	2	1	1	2	2	2	3	7	7	2	6	6	7	2	2	2	5	6	5	60	6	6	7	5	6	6	6	5	4	3	6	6	6	72	6	7	4	17	370	7
204	2	24	1	2	0.3	1	3	2	1	1	1	1	1	2	2	4	7	6	4	6	3	6	2	2	2	4	6	2	54	2	6	6	4	6	5	5	3	3	3	3	5	5	56	6	7	4	17	270	7
205	2	28	2	2	7	3	7	3	1	2	1	1	2	2	2	3	5	5	3	5	5	5	3	3	3	4	5	3	52	4	5	5	4	5	5	5	3	3	3	4	5	4	55	4	5	4	13	242	6
206	2	32	3	2	0	1	10	3	2	3	1	1	2	1	2	3	7	7	1	7	5	7	4	3	3	2	7	1	57	7	7	7	1	7	5	5	3	3	3	1	6	2	57	7	7	7	21	326	7
207	2	26	2	2	1	2	4	2	1	1	1	1	1	2	2	7	7	7	7	7	6	7	7	7	7	7	7	7	90	7	7	7	7	7	7	7	7	7	7	7	7	7	91	5	4	5	14	644	4
208	2	26	2	2	0.1	1	4	2	1	2	2	1	2	1	2	1	4	7	1	7	7	7	1	1	1	4	7	1	49	5	7	7	4	7	7	4	1	4	4	4	6	4	64	6	7	4	17	300	7
209	2	31	3	2	12	4	12	4	1	2	1	1	1	1	1	2	6	6	2	6	6	6	2	2	2	2	6	2	50	6	6	6	5	6	6	6	2	5	2	2	6	3	61	4	7	6	17	283	7
210	2	25	2	1	1	2	3	2	1	1	1	1	1	2	1	3	5	5	4	5	5	5	3	3	4	3	5	4	54	5	6	6	5	5	6	6	5	4	4	4	5	5	66	6	6	6	18	298	6
211	1	29	2	1	4	2	4	2	1	1	1	1	1	1	1	1	7	7	7	7	7	7	6	1	1	7	7	6	71	6	7	7	7	7	7	7	7	5	6	6	7	5	84	7	7	7	21	495	7
212	1	38	4	2	15	4	15	4	1	3	1	1	1	2	2	6	7	5	2	1	7	7	6	3	3	7	7	6	67	6	6	6	6	6	7	6	5	5	5	7	6	6	77	7	7	7	21	425	7
213	2	25	2	1	1	2	3	2	1	1	1	1	2	2	2	5	7	7	5	7	1	7	7	5	5	4	7	4	71	5	7	7	7	7	5	7	7	5	5	7	7	7	83	7	7	3	17	482	7
214	2	29	2	2	3.5	2	7	3	1	2	1	1	2	1	1	6	7	7	6	6	6	7	6	7	7	2	6	6	79	7	7	7	7	6	6	7	6	6	6	2	6	6	79	6	7	4	17	516	7
215	2	25	2	2	2	2	2	2	1	1	1	1	1	2	2	7	7	7	4	6	4	7	7	4	7	7	7	7	81	7	7	7	7	7	6	6	7	4	4	7	6	7	82	7	7	7	21	537	6
216	2	33	3	2	15	4	15	4	1	2	1	1	2	1	2	7	7	7	7	7	7	7	7	7	7	7	7	7	91	7	7	7	7	7	7	7	7	7	7	7	7	7	91	7	7	7	21	658	7
217	2	44	5	2	23	4	25	4	1	3	1	1	1	2	2	1	7	7	1	6	3	7	1	1	1	1	7	1	44	4	6	6	2	6	4	5	2	2	2	3	6	2	50	4	6	5	15	241	7
218	2	39	4	2	0	1	20	4	2	3	1	1	1	2	2	3	7	6	4	6	7	7	7	4	7	7	5	2	72	2	7	6	4	6	7	7	7	4	7	7	5	2	71	7	7	7	21	454	7
219	2	44	5	2	16	4	24	4	1	3	1	1	1	2	2	1	7	7	7	7	7	7	4	1	1	7	7	4	67	7	6	7	7	6	7	7	5	5	5	7	7	6	82	6	3	3	12	451	7
220	1	27	2	1	5	2	5	2	1	2	1	1	1	1	1	3	7	7	4	5	6	7	1	1	1	6	4	6	58	7	7	7	4	7	4	7	3	1	1	5	5	6	64	5	5	4	14	348	5
221	2	30	2	1	8	3	8	3	1	2	2	2	1	2	2	2	7	7	3	6	5	6	1	1	1	6	4	4	53	4	5	6	4	4	6	6	4	4	4	5	4	6	62	4	5	5	14	283	6
222	2	25	2	2	0.1	1	2	2	1	1	2	2	2	2	2	4	7	7	4	6	5	5	3	3	3	2	7	4	60	7	7	6	5	6	6	7	5	5	5	5	7	6	77	5	6	6	17	385	6
223	2	38	4	2	1	2	16	4	2	3	1	1	1	1	1	3	7	7	3	5	7	7	7	5	7	7	7	3	75	7	7	7	5	7	7	7	5	4	7	7	7	6	83	4	5	6	15	502	5
224	2	33	3	2	13	4	13	4	1	2	1	1	2	2	2	4	7	7	4	7	3	7	5	5	5	1	7	7	69	7	7	7	7	7	7	7	5	5	5	5	7	7	83	6	7	3	16	467	7
225	2	24	1	2	0.3	1	4	2	1	1	1	1	2	2	2	6	6	2	4	4	2	7	5	2	2	4	3	7	54	6	6	2	7	5	1	6	6	6	6	6	2	7	66	7	7	5	19	320	7
226	2	30	2	1	5	2	7	3	1	2	2	1	1	2	2	1	6	7	1	7	5	6	2	1	1	3	6	2	48	2	6	6	2	6	6	6	2	2	2	2	6	3	51	7	6	5	18	264	6
227	2	28	2	2	5	2	6	3	1	2	1	2	2	2	2	4	6	4	7	4	5	7	3	4	4	6	6	6	66	4	6	6	7	5	5	6	4	4	4	6	6	4	67	4	4	4	12	364	4
228	2	23	1	1	1	2	2	2	1	1	2	1	1	2	2	2	6	7	6	5	3	6	2	3	3	3	4	4	54	5	5	6	5	6	5	6	3	3	3	3	5	3	58	6	7	6	19	277	7
229	2	35	3	2	12	4	12	4	1	3	1	1	1	2	2	4	6	7	3	6	6	6	4	4	4	7	6	3	66	4	6	6	3	6	6	5	4	4	4	7	7	3	65	6	6	6	18	371	7
230	2	23	1	2	1	2	3	2	1	2	1	1	1	2	2	1	7	7	1	7	4	7	1	1	1	3	5	2	47	4	5	5	3	6	6	6	2	1	1	3	5	3	50	7	7	7	21	250	4
231	2	25	2	2	1.5	2	2.5	2	1	1	1	1	2	2	2	2	7	6	5	6	6	7	1	1	1	6	6	7	61	3	7	6	6	7	6	6	1	2	2	6	6	7	65	6	6	6	18	385	6
232	2	23	1	1	1	2	2	2	1	1	1	1	1	2	1	7	7	7	5	3	7	6	6	7	7	6	1	7	76	7	7	6	7	2	7	7	7	7	7	7	7	7	85	7	7	5	19	529	7
233	2	31	3	2	3	2	6	3	1	2	2	2	2	2	2	4	5	5	4	5	5	5	3	3	3	3	5	5	55	5	5	5	5	5	5	5	3	3	3	3	5	3	55	7	7	6	20	261	6
234	2	38	4	2	18	4	18	4	1	3	1	1	1	1	2	7	7	7	1	2	2	7	7	3	3	7	7	2	62	7	7	7	7	7	6	7	5	3	3	7	7	6	79	7	7	6	20	412	6
235	2	34	3	2	7	3	11	4	1	3	1	2	2	2	2	1	7	7	1	7	3	7	1	1	1	5	7	1	49	1	7	7	5	7	7	7	1	1	1	1	7	1	53	5	7	6	18	299	7
236	2	37	4	2	17	4	17	4	1	2	1	1	2	2	2	5	7	7	1	7	3	7	6	6	5	7	7	5	73	7	7	7	7	7	5	7	6	7	7	7	7	7	88	5	5	5	15	514	5
237	2	31	3	1	11	4	11	4	1	3	1	1	1	2	2	4	5	4	3	5	6	6	3	3	3	3	5	4	54	5	5	5	3	5	6	5	3	3	3	4	5	3	55	7	7	7	21	262	7
238	2	44	5	2	26	4	26	4	1	3	1	1	2	2	2	6	7	7	2	6	5	6	2	4	4	5	6	6	66	7	6	6	5	6	5	6	3	4	4	5	6	6	69	5	6	5	16	384	6
239	1	31	3	2	6	3	8	3	1	3	1	1	2	2	2	2	6	7	2	6	6	6	1	1	2	2	7	2	50	2	5	6	3	6	6	6	2	2	2	3	7	3	53	7	7	6	20	279	7
240	2	26	2	1	0	1	3	2	1	1	1	1	1	2	2	7	7	5	7	7	6	7	6	2	2	1	7	6	70	6	7	7	7	7	2	7	6	3	3	3	6	7	71	4	5	4	13	433	6
241	2	32	3	2	4	2	10	3	1	2	1	1	1	1	2	3	7	7	1	7	7	7	4	3	3	4	7	4	64	3	5	5	4	6	7	6	4	6	7	4	7	4	68	7	7	4	18	370	7
242	2	27	2	2	4	2	6	3	1	2	1	1	2	2	2	3	6	6	1	7	4	7	1	1	1	1	6	1	45	2	5	5	3	7	6	6	2	2	2	2	5	2	49	3	7	4	14	238	7
243	2	31	3	2	10	3	10	3	1	2	1	1	2	2	2	7	7	7	7	3	7	7	7	7	7	7	7	7	87	7	7	7	7	1	7	7	7	7	7	7	7	7	85	5	5	4	14	605	5
244	2	34	3	2	0	1	14	4	1	2	1	1	1	1	1	5	7	7	7	4	7	6	4	2	4	6	6	7	72	6	7	7	6	6	7	7	2	4	4	6	6	7	75	4	5	4	13	451	5
245	2	26	2	1	1	2	4	2	1	1	1	1	1	2	2	4	7	7	4	6	7	6	2	4	4	1	7	5	64	5	7	7	6	7	7	7	5	5	5	5	7	5	78	7	7	5	19	423	7
246	2	37	4	2	17	4	17	4	1	2	1	1	2	2	2	3	5	5	3	4	3	3	5	5	5	5	3	5	54	5	5	4	4	4	4	5	4	4	4	4	4	4	55	7	7	6	20	247	7
247	2	39	4	2	16	4	16	4	1	3	1	1	1	2	2	3	7	7	3	7	3	7	1	1	1	7	7	4	58	7	7	7	7	7	3	6	4	6	4	7	7	6	78	7	7	6	20	396	7
248	2	29	2	1	4	2	6	3	1	2	1	1	1	2	2	4	7	7	3	7	5	7	1	2	4	4	7	6	64	7	6	6	5	6	6	6	5	6	5	5	6	5	74	7	7	7	21	391	3
249	2	34	3	2	11	4	12	4	1	3	1	1	1	2	2	1	7	7	3	7	3	7	1	1	1	1	7	4	50	7	7	7	5	4	6	7	4	4	4	4	6	4	69	7	7	7	21	310	7
250	1	35	3	2	11	4	13	4	1	2	2	2	1	2	2	1	7	7	1	7	7	7	2	1	1	1	7	3	52	6	7	6	6	6	7	7	5	5	5	5	7	5	77	7	7	6	20	352	7
251	2	26	2	2	2	2	3	2	1	2	1	1	2	1	1	5	1	3	5	3	4	2	6	7	7	6	2	5	56	6	2	2	5	2	1	1	6	6	7	6	3	4	51	7	7	7	21	285	4
252	2	23	1	1	0.5	1	3	2	1	1	2	2	2	2	2	1	7	7	2	6	6	7	2	2	1	2	6	4	53	4	4	4	4	5	5	6	5	4	4	4	6	4	59	5	5	5	15	267	4
253	2	39	4	2	5	2	19	4	1	3	1	1	1	1	1	4	5	5	4	4	4	7	4	4	4	7	5	5	62	3	7	7	5	3	4	6	4	4	4	7	6	6	66	7	7	7	21	350	7
254	2	35	3	2	10	3	15	4	1	3	1	1	1	1	2	2	4	7	1	6	4	7	6	2	2	1	7	5	54	6	5	2	7	7	7	7	6	6	5	7	3	7	75	5	5	5	15	308	7
255	2	35	3	2	12	4	13	4	1	2	1	1	1	1	2	2	7	7	2	3	7	7	4	4	4	6	7	2	62	7	7	7	5	3	7	7	5	4	4	6	7	3	72	4	7	4	15	387	7
256	2	30	2	2	7	3	9	3	1	2	1	1	1	2	2	1	7	7	1	6	1	7	1	4	4	7	7	3	56	5	7	7	5	7	5	5	4	5	5	7	6	5	73	6	7	4	17	357	7
257	2	41	5	2	21	4	23	4	1	3	1	1	1	1	1	3	7	6	7	2	6	7	2	3	6	7	7	7	70	7	7	7	6	5	6	7	6	6	6	7	6	6	82	4	4	4	12	460	4
258	2	28	2	1	2	2	6	3	2	2	1	1	1	1	2	1	7	7	1	7	3	7	1	1	1	4	7	1	48	6	7	7	5	7	7	5	3	2	2	3	6	3	63	4	6	4	14	292	7
259	2	35	3	1	1	2	15	4	2	2	1	2	2	2	2	4	6	7	3	7	5	6	4	4	4	2	7	3	62	4	6	6	4	6	6	7	4	4	4	2	7	4	64	7	7	7	21	354	6
260	2	31	3	2	0	1	11	4	2	2	1	1	1	1	2	2	7	7	5	5	6	7	1	1	1	1	7	3	53	5	7	7	6	6	7	7	4	4	4	2	7	4	70	6	6	7	19	353	7
261	2	37	4	2	17	4	17	4	1	2	1	1	1	2	2	5	6	6	5	5	6	6	3	6	6	3	6	6	69	6	6	6	6	6	6	6	6	6	6	2	6	6	74	5	4	1	10	412	3
262	2	29	2	2	2	2	2	2	1	2	1	2	2	2	2	2	7	7	1	7	6	6	2	3	2	4	6	2	55	7	6	6	2	6	6	6	2	2	2	2	6	2	55	4	1	4	9	285	7
263	1	33	3	2	10	3	10	3	2	2	1	2	1	2	2	4	5	5	3	4	7	7	4	4	4	7	5	5	64	5	5	5	4	5	7	7	4	4	4	7	5	5	67	4	3	4	11	358	3
264	2	40	4	2	20	4	20	4	1	2	1	1	2	2	2	4	4	4	4	5	5	5	3	3	3	3	4	3	50	5	6	6	4	4	4	5	3	3	4	3	4	3	54	6	6	6	18	231	6
265	2	33	3	2	10	3	12	4	1	2	1	1	1	2	2	4	4	5	5	5	6	5	5	4	4	3	5	4	59	5	5	5	5	5	5	5	5	5	5	5	5	5	65	4	5	4	13	308	4
266	2	34	3	2	10	3	12	4	1	2	1	1	1	1	1	5	7	7	5	2	7	7	6	6	6	7	7	7	79	7	7	7	7	1	7	7	7	7	7	7	7	7	85	4	4	4	12	553	4
267	2	32	3	2	5	2	10	3	2	2	1	1	2	1	2	2	6	6	2	7	6	6	2	2	2	3	6	3	53	6	6	6	6	6	6	6	5	3	3	3	6	3	65	7	7	4	18	304	7
268	2	28	2	1	4	2	6	3	1	2	1	1	1	2	2	6	7	7	7	6	7	7	4	5	5	1	7	6	75	6	6	6	6	6	7	7	6	6	6	2	7	6	77	4	2	4	10	477	7
269	2	31	3	2	6	3	8	3	1	2	1	1	1	2	2	1	7	7	1	6	7	7	1	1	1	4	7	3	53	7	7	7	7	7	7	7	7	4	3	3	7	3	76	6	6	6	18	354	6
270	2	35	3	2	11	4	13	4	1	2	1	1	2	2	2	1	6	7	2	7	5	7	1	1	1	3	7	1	49	6	7	6	6	7	5	7	6	4	4	4	7	2	71	7	6	6	19	321	6
271	2	22	1	1	0.6	1	2	2	1	1	1	1	1	2	2	3	7	5	6	5	4	3	1	2	1	3	4	7	51	6	3	3	6	5	5	5	3	3	3	3	5	7	57	4	6	5	15	255	6
272	2	25	2	2	2	2	3	2	1	2	1	1	2	2	2	3	7	7	2	5	5	7	3	3	3	6	7	5	63	7	7	7	6	7	6	7	3	3	3	6	7	7	76	7	7	7	21	413	7
273	2	25	2	2	2	2	4	2	1	2	2	1	2	1	1	1	7	7	1	7	5	7	3	3	3	3	6	4	57	2	6	6	5	6	6	6	3	3	3	2	6	4	58	4	7	7	18	308	7
274	2	33	3	2	13	4	13	4	1	2	1	2	2	2	2	3	5	4	4	4	4	4	4	4	4	4	4	4	52	4	4	4	4	4	4	4	4	4	4	4	4	4	52	6	7	4	17	225	6
275	2	32	3	2	10	3	10	3	1	2	1	1	1	1	2	4	5	5	4	4	4	5	4	5	5	5	5	5	60	5	5	5	4	5	5	5	5	5	5	5	5	5	64	3	4	3	10	306	6
276	2	36	4	2	16	4	16	4	1	2	1	1	1	2	2	2	7	5	2	6	7	5	2	1	1	2	7	4	51	5	7	7	3	5	7	6	3	3	3	3	7	3	62	7	7	7	21	309	7
277	2	42	5	2	22	4	23	4	2	3	1	1	1	2	2	6	2	2	6	3	3	3	5	6	6	6	2	6	56	5	3	3	5	3	3	3	5	5	5	5	5	5	55	5	5	5	15	269	5
278	2	29	2	1	6	3	6	3	1	2	1	1	1	2	1	4	5	5	3	5	4	4	4	5	5	3	5	4	56	5	5	5	5	5	5	5	5	5	5	5	5	5	65	6	6	6	18	298	5
279	2	32	3	2	0	1	10	3	2	2	1	1	2	2	2	4	4	5	3	5	5	4	3	4	4	4	5	4	54	5	5	5	5	3	3	4	4	4	4	4	3	4	53	2	2	2	6	223	2
280	2	28	2	1	5	2	6	3	1	2	1	1	1	2	2	7	7	5	5	7	4	5	4	4	4	7	7	7	73	7	7	7	7	7	7	7	5	6	6	7	7	7	87	4	4	4	12	507	7
281	1	30	2	2	0.5	1	7	3	2	2	1	1	2	1	2	4	6	5	3	5	5	5	3	3	2	2	6	3	52	7	6	6	3	6	6	6	2	2	2	2	6	5	59	4	4	4	12	276	5
282	2	23	1	2	0	1	2	2	2	1	1	1	2	2	2	3	6	7	3	7	5	5	3	2	2	3	6	4	56	5	6	6	5	6	5	6	3	2	2	3	6	4	59	6	7	3	16	299	7
283	2	30	2	2	0	1	6	3	2	2	1	1	2	2	2	3	7	7	1	7	5	7	1	1	1	1	7	2	50	6	6	6	6	7	6	6	1	1	1	2	7	2	57	7	7	4	18	305	7
284	2	34	3	2	12	4	13	4	1	3	1	1	1	2	2	2	7	7	3	6	3	7	3	1	1	7	7	6	60	7	7	7	7	5	5	7	2	2	2	7	7	6	71	5	5	5	15	386	5
285	2	22	1	1	0.5	1	2	2	2	1	1	1	2	2	2	2	6	6	3	6	6	5	3	3	3	3	5	3	54	4	4	5	4	4	4	4	4	4	4	4	4	4	53	7	7	7	21	243	7
286	2	32	3	2	1	2	5	2	2	2	1	1	1	2	2	7	7	7	7	7	7	7	7	7	7	7	7	7	91	7	7	7	7	7	7	7	7	7	7	7	7	7	91	5	7	4	16	653	7
287	2	30	2	2	6	3	10	3	2	2	1	1	2	1	2	2	7	6	4	6	6	6	4	2	2	4	7	3	59	5	6	6	5	7	7	6	4	3	2	3	6	3	63	7	7	5	19	336	7
288	2	34	3	2	5	2	15	4	1	2	1	1	2	2	2	4	7	7	6	7	7	7	7	7	7	7	7	4	84	2	7	7	6	7	7	7	7	7	7	7	7	6	84	6	6	3	15	573	6
289	2	35	3	2	0	1	11	4	2	3	1	1	2	2	2	7	7	7	7	7	1	7	7	7	7	7	7	7	85	7	7	7	7	7	7	7	7	7	7	7	7	7	91	7	7	7	21	616	7
290	2	29	2	2	1	2	7	3	2	2	1	1	1	2	2	2	7	7	1	6	6	7	1	1	1	4	7	4	54	6	6	6	3	6	6	7	3	1	1	6	7	5	63	4	4	4	12	330	7
291	2	34	3	2	0	1	13	4	2	3	1	1	1	2	2	4	7	7	6	4	7	7	4	4	4	4	4	4	66	7	6	6	6	4	4	6	4	6	6	6	4	6	71	7	7	6	20	382	7
292	2	26	2	1	3	2	5	2	1	2	1	1	2	2	2	2	7	7	4	7	5	7	3	3	3	5	5	4	62	5	7	7	5	7	7	7	6	4	4	6	7	5	77	7	7	3	17	405	7
293	2	25	2	2	0	1	7	3	2	2	2	1	1	1	2	7	7	7	7	7	1	7	7	7	7	7	7	7	85	7	7	7	7	7	7	7	7	7	7	7	7	7	91	5	5	5	15	610	6
294	2	33	3	2	0	1	9	3	2	3	1	1	2	2	2	3	6	6	3	4	4	7	6	6	6	6	7	4	68	5	7	7	4	6	4	7	5	6	6	6	7	6	76	1	1	2	4	415	7
295	2	24	1	1	0	1	2	2	2	1	1	1	2	2	2	3	6	7	2	7	5	7	3	2	2	3	6	3	56	4	7	7	3	7	7	7	2	2	2	3	7	3	61	7	7	3	17	333	6
296	1	25	2	2	1	2	1	1	1	2	1	1	2	2	2	1	5	7	1	7	7	6	1	1	2	2	6	4	50	4	4	4	4	5	5	4	2	3	4	4	4	4	51	6	6	6	18	229	6
297	2	30	2	2	0	1	10	3	1	2	1	1	1	2	2	1	7	7	2	7	5	6	1	1	1	1	7	1	47	3	7	6	2	6	6	6	4	4	2	2	7	4	59	5	7	5	17	288	7
298	2	32	3	2	10	3	14	4	1	2	1	1	1	2	2	2	7	7	2	7	6	7	1	2	2	7	6	2	58	6	6	6	6	6	6	7	6	6	6	7	7	4	79	5	6	5	16	380	7
299	2	37	4	2	13	4	18	4	1	2	1	1	2	2	2	5	5	7	2	3	6	6	2	2	2	7	6	4	57	5	6	6	4	6	6	6	4	4	4	3	5	4	63	7	7	6	20	306	7
300	2	40	4	2	0	1	21	4	2	3	1	1	2	2	2	4	5	6	3	6	4	6	4	3	3	4	5	5	58	5	5	5	3	5	5	5	4	4	4	4	5	5	59	5	2	2	9	279	7
301	1	29	2	1	0	1	7	3	2	2	1	1	2	2	2	1	7	7	3	7	5	7	3	3	5	7	7	7	69	7	7	7	7	7	6	6	2	2	2	2	6	3	64	7	7	6	20	366	7
302	2	25	2	2	0.6	1	3	2	1	2	1	1	1	2	2	4	7	7	1	7	7	7	1	1	1	1	7	1	52	6	7	7	6	7	7	7	4	5	4	4	7	5	76	6	6	5	17	363	7
303	2	36	4	2	12	4	12	4	1	2	1	2	1	2	2	2	6	6	3	5	6	6	2	2	2	5	6	2	53	5	6	6	5	6	6	6	5	5	5	5	6	5	71	5	6	6	17	317	6
304	2	34	3	2	11	4	13	4	1	2	1	1	1	2	2	4	7	7	3	5	2	7	3	4	4	6	7	3	62	3	7	7	2	7	2	7	3	4	4	6	7	3	62	7	7	7	21	360	7
305	2	28	2	2	6	3	6	3	1	2	1	1	1	2	2	3	7	7	5	5	3	7	7	7	7	3	6	6	73	6	7	7	5	7	7	7	7	7	7	7	7	7	88	6	6	6	18	516	7
306	2	30	2	1	6	3	8	3	1	2	1	1	1	2	2	6	6	6	2	5	6	6	3	2	2	6	6	6	62	6	6	6	6	6	6	6	6	5	6	6	2	6	73	5	6	2	13	359	7
307	2	24	1	2	1	2	3	2	1	1	1	1	1	2	2	2	7	7	1	7	3	7	1	2	2	2	7	5	53	7	7	7	5	7	3	7	3	6	6	5	6	6	75	7	7	6	20	353	7
308	2	27	2	2	5	2	7	3	1	2	1	1	1	2	2	5	7	7	7	6	7	7	6	6	6	6	7	6	83	6	7	7	7	7	7	7	6	6	6	6	7	6	85	6	6	5	17	563	7
309	2	24	1	1	1	2	3	2	1	1	1	1	1	2	2	2	6	7	6	6	4	7	4	1	1	1	7	4	56	5	6	6	5	6	6	6	4	5	5	4	6	5	69	7	7	6	20	332	7
310	2	38	4	2	17	4	19	4	1	3	1	1	1	2	2	1	7	7	1	7	7	7	1	1	1	7	4	1	52	3	5	5	1	3	6	4	1	1	1	5	5	1	41	5	6	4	15	239	5
311	2	28	2	2	4	2	6	3	1	2	1	1	1	2	2	6	6	6	6	6	6	7	6	6	6	6	7	7	81	7	7	7	6	2	6	7	6	6	6	6	7	7	80	7	7	7	21	522	7
312	2	23	1	2	1	2	1	1	1	1	1	1	1	2	2	1	7	7	1	7	2	7	3	1	2	4	6	5	53	7	7	7	6	7	6	5	3	2	2	6	6	6	70	6	6	6	18	330	6
313	2	32	3	2	7	3	9	3	1	2	1	1	2	2	2	1	7	7	4	7	6	7	1	1	1	1	7	1	51	1	7	7	4	7	7	7	1	1	1	3	7	1	54	5	5	5	15	326	6
314	2	40	4	2	16	4	16	4	1	2	1	1	1	2	2	2	7	7	1	7	1	7	3	3	3	6	6	3	56	7	3	4	6	4	4	5	4	4	4	7	6	2	60	7	7	7	21	277	7
315	2	33	3	2	0.2	1	7.5	3	1	2	1	1	2	2	2	3	7	7	7	5	1	7	3	4	3	3	7	7	64	7	7	7	7	7	3	7	5	3	3	5	7	7	75	7	6	5	18	422	6
316	2	30	2	2	8	3	10	3	1	2	1	1	1	2	2	2	6	5	5	5	6	6	3	2	4	3	5	3	55	5	5	5	5	5	6	5	3	3	4	4	6	3	59	5	7	5	17	280	7
317	2	25	2	2	2	2	3	2	1	2	1	2	2	2	2	2	6	7	6	6	4	6	3	3	3	6	6	6	64	6	6	6	6	6	7	6	4	3	3	3	5	4	65	4	7	3	14	342	7
318	1	33	3	2	10	3	11	4	1	2	1	1	2	2	2	5	5	5	3	5	5	5	4	4	4	1	7	7	60	7	7	7	3	7	7	7	4	4	4	3	7	7	74	6	7	7	20	388	6
319	1	29	2	1	7	3	7	3	1	2	1	1	1	1	1	1	5	7	1	5	7	7	1	1	1	3	6	1	46	4	4	5	4	5	7	7	3	6	6	7	4	3	65	5	6	4	15	264	5
320	1	28	2	2	5	2	7	3	1	2	1	1	1	1	1	2	7	7	7	4	7	7	3	7	7	7	7	7	79	7	7	7	7	7	7	7	3	7	7	7	7	3	83	5	5	5	15	528	5
321	2	27	2	2	4	2	6	3	1	2	1	2	1	2	2	4	7	7	4	7	4	1	1	1	1	3	5	1	46	4	6	6	2	6	7	7	2	3	1	3	5	1	53	6	7	5	18	244	6
322	2	28	2	2	5	2	7	3	1	2	1	1	1	2	2	4	6	7	1	6	4	6	1	3	2	3	7	4	54	4	6	7	3	6	5	7	1	4	3	4	7	4	61	4	4	4	12	310	7
323	2	36	4	2	10	3	16	4	1	2	1	1	1	2	2	1	7	7	4	7	7	7	7	1	1	4	7	1	61	7	7	7	1	7	7	7	2	1	1	1	7	1	56	6	7	4	17	343	6
324	2	33	3	2	9	3	11	4	1	2	1	1	1	2	2	1	5	7	1	7	4	7	4	3	3	1	4	3	50	3	4	4	4	4	4	4	4	3	3	3	4	4	48	5	5	5	15	207	5
325	2	52	5	2	30	4	31	4	1	3	1	1	1	2	2	1	7	7	6	7	7	7	1	1	6	1	7	1	59	7	7	7	7	7	7	7	6	6	6	6	7	6	86	4	5	5	14	417	5
326	2	36	4	2	10	3	13	4	1	2	1	1	1	2	2	7	7	7	7	5	3	7	5	7	7	7	7	2	78	7	7	7	7	7	3	7	7	7	7	3	7	7	83	6	6	4	16	522	6
327	2	27	2	1	3	2	5	2	1	2	1	1	1	2	2	3	7	7	4	5	3	4	1	3	3	1	7	2	50	5	7	6	5	6	5	5	4	5	5	5	6	4	68	7	7	7	21	301	7
328	2	37	4	1	10	3	10	3	1	1	1	1	1	2	2	4	5	6	2	5	5	5	4	4	4	4	5	4	57	5	5	5	5	5	5	5	4	4	5	5	5	5	63	7	7	7	21	298	7
329	2	37	4	2	15	4	15	4	1	2	1	1	1	2	2	2	7	7	2	7	7	7	6	6	6	6	7	7	77	6	7	7	5	7	7	7	6	6	6	7	7	6	84	4	6	4	14	522	7
330	2	33	3	2	11	4	13	4	1	2	1	1	2	2	2	1	7	7	3	5	3	7	1	1	1	7	7	7	57	7	7	7	7	7	7	7	5	5	5	5	7	7	83	6	7	6	19	398	7
331	2	33	3	2	13	4	13	4	1	2	1	1	1	2	2	3	5	7	3	5	5	5	4	4	4	3	6	4	58	4	4	6	4	6	5	5	4	4	4	4	4	4	58	7	7	3	17	283	7
332	2	33	3	2	10	3	12	4	1	2	1	1	1	2	2	2	7	6	4	7	5	7	3	5	5	7	7	3	68	6	7	7	6	7	6	6	6	6	6	7	6	4	80	5	7	4	16	445	7
333	2	34	3	2	11	4	11	4	1	2	1	1	1	2	2	2	6	6	2	6	2	6	2	2	2	6	6	4	52	6	6	6	6	6	6	6	6	6	6	6	6	5	77	6	6	6	18	326	6
334	2	34	3	2	10	3	12	4	1	2	1	1	1	2	2	1	7	7	7	1	7	7	7	6	6	7	7	6	76	6	7	7	6	2	7	7	6	6	6	6	7	6	79	7	7	5	19	506	7
335	2	33	3	2	14	4	12	4	1	2	1	1	1	2	2	6	7	7	6	6	6	7	6	6	6	7	7	2	79	7	6	7	6	6	6	6	7	6	6	7	7	7	84	7	7	6	20	529	7
336	2	30	2	2	7	3	9	3	1	2	1	1	1	2	2	6	7	5	3	5	5	6	5	6	6	6	5	3	68	3	6	5	3	5	6	6	5	5	5	6	5	5	65	7	7	6	20	366	7
337	2	30	2	1	7	3	7	3	2	2	1	1	1	2	2	3	7	7	4	5	4	7	3	3	3	3	7	5	61	7	7	7	7	5	6	6	7	7	7	7	7	7	87	4	7	3	14	420	7
338	2	32	3	1	7	3	9	3	1	2	1	1	2	2	2	2	7	7	3	6	6	6	1	4	4	2	6	4	58	6	6	6	6	7	6	4	6	6	5	3	6	6	73	4	4	4	12	344	6
339	2	42	5	1	22	4	23	4	1	2	1	1	1	2	2	4	7	7	7	1	3	7	7	7	7	7	7	7	78	7	7	7	7	7	6	7	7	7	7	7	7	7	90	7	7	3	17	560	7
340	2	26	2	2	5	2	5	2	1	2	1	1	2	2	2	2	6	6	3	5	5	6	3	3	3	3	6	3	54	3	5	5	3	5	5	5	3	3	3	3	6	3	52	4	5	5	14	250	5
341	2	30	2	1	5	2	7	3	1	2	1	1	1	2	1	5	6	6	2	6	5	6	2	2	2	3	6	3	54	5	5	5	5	5	5	5	5	5	5	5	5	4	64	4	4	4	12	279	4
342	2	32	3	2	9	3	12	4	1	2	1	1	2	2	2	7	7	7	5	5	6	7	6	6	3	6	6	5	76	6	7	7	6	7	7	7	6	6	6	6	6	7	84	6	6	6	18	511	7
343	2	24	1	1	4	2	6	3	1	1	1	1	1	2	2	2	7	7	2	6	6	7	2	3	3	5	6	3	59	3	5	5	3	6	4	6	2	2	2	4	5	3	50	3	3	3	9	268	7
344	2	27	2	1	0.5	1	5	2	2	2	1	1	2	2	2	1	7	7	1	7	3	7	1	1	1	5	7	1	49	5	7	7	5	7	6	5	1	1	1	1	7	5	58	4	7	1	12	284	7
345	2	34	3	2	0	1	12	4	2	3	1	1	2	2	2	1	7	7	1	7	2	7	4	7	7	6	7	3	66	4	4	5	3	7	5	7	4	4	4	7	7	7	68	5	6	6	17	379	7
346	2	27	2	2	0	1	5	2	2	2	1	1	2	2	2	1	7	7	1	7	5	7	4	2	2	1	7	3	54	5	7	7	7	7	6	7	4	5	3	1	7	7	73	7	7	6	20	361	7
347	1	26	2	2	2	2	2	2	1	1	1	1	2	1	2	3	7	7	1	7	6	7	2	1	1	1	7	2	52	7	7	7	7	7	7	7	3	6	6	4	7	5	80	7	7	6	20	367	6
348	2	32	3	1	0	1	10	3	2	2	1	1	2	2	2	1	7	7	1	7	1	7	1	1	1	5	4	1	44	4	5	5	1	6	4	4	1	1	1	5	5	2	44	6	6	5	17	216	6
349	2	33	3	2	1	2	9	3	2	3	1	1	1	2	2	1	7	7	3	7	5	7	3	4	4	1	7	4	60	3	7	7	6	7	7	7	4	4	4	4	7	4	71	7	7	7	21	386	7
350	2	31	3	2	0	1	10	3	2	2	2	1	2	2	2	3	7	7	5	7	4	7	4	2	1	1	7	4	59	5	7	7	7	7	4	7	3	2	1	1	7	5	63	5	6	5	16	365	7
351	2	29	2	2	0	1	5	2	2	2	1	2	2	2	2	4	4	4	7	4	6	6	7	4	5	1	5	6	63	6	6	6	6	6	6	5	7	5	5	7	6	7	78	4	7	4	15	392	7
352	2	33	3	2	0	1	10	3	2	2	2	1	1	1	2	6	7	7	7	6	7	7	6	7	7	7	7	7	88	7	7	7	6	7	7	7	7	7	7	7	7	7	90	5	3	4	12	621	5
353	2	28	2	2	0	1	4	2	2	2	2	1	2	2	2	4	7	6	3	5	4	7	3	3	3	3	6	4	58	5	6	6	5	7	5	6	5	5	4	5	6	4	69	5	6	4	15	334	7
354	2	33	3	2	0	1	11	4	2	2	1	1	1	1	2	2	7	7	4	6	5	7	3	3	4	3	5	3	59	3	5	5	3	6	6	5	3	3	3	4	3	5	54	7	7	7	21	282	7
355	2	32	3	2	0	1	12	4	2	3	1	1	2	2	1	1	7	7	1	7	7	7	1	1	1	6	5	3	54	3	5	6	3	5	6	6	3	3	3	3	6	2	54	4	4	4	12	277	5
356	2	32	3	2	8	3	13	4	2	2	1	1	1	1	2	3	6	6	6	6	6	7	6	6	2	7	6	7	74	6	6	6	7	6	6	6	7	6	6	7	6	6	81	6	6	6	18	481	5
357	2	29	2	2	7	3	7	3	1	2	1	1	1	1	2	4	7	7	3	6	7	7	2	2	2	6	7	6	66	6	7	7	6	7	7	7	5	3	3	7	7	6	78	7	7	7	21	450	6
358	2	34	3	2	0	1	10	3	2	2	1	1	1	1	2	2	6	6	2	6	7	7	4	2	2	6	6	4	60	6	6	6	6	6	5	6	4	4	4	6	5	4	68	7	7	3	17	340	6
359	2	29	2	1	4	2	6	3	1	2	1	1	2	1	2	1	7	7	7	5	6	7	4	3	3	7	6	2	65	3	7	7	7	5	6	7	4	3	3	7	6	3	68	5	5	4	14	399	4
360	2	32	3	2	5	2	10	3	1	2	1	1	1	2	2	5	7	6	2	7	6	7	4	2	3	7	5	5	66	5	7	7	7	5	7	7	5	5	5	6	6	2	74	4	7	4	15	398	7
361	2	41	5	2	0	1	23	4	2	3	1	1	2	2	1	1	6	7	1	7	5	7	1	1	1	1	7	1	46	1	7	7	1	7	7	7	1	3	2	2	7	1	53	7	7	6	20	304	6
362	2	43	5	2	0	1	24	4	2	3	1	2	2	2	2	1	7	7	4	6	1	7	1	1	1	1	4	3	44	5	6	5	5	5	2	5	6	6	5	6	4	4	64	7	7	4	18	238	7
363	2	31	3	2	1	2	11	4	1	3	1	1	1	2	2	1	7	7	1	7	5	7	1	1	1	3	6	3	50	5	5	5	4	4	4	4	4	4	4	4	4	4	55	6	7	5	18	233	7
364	2	25	2	2	3	2	5	2	1	2	1	1	1	2	2	6	7	7	5	6	3	1	5	4	4	7	5	4	64	7	7	7	4	7	7	7	7	7	7	7	7	7	88	7	7	7	21	454	7
365	2	43	5	2	12	4	22	4	1	3	1	1	1	1	2	1	6	7	3	5	3	6	3	3	3	2	6	3	51	6	7	7	5	6	4	6	3	3	3	5	6	5	66	6	7	6	19	297	7
366	1	32	3	2	12	4	12	4	2	2	1	1	2	2	2	1	4	5	1	4	4	5	6	3	3	5	7	6	54	5	5	5	3	3	4	5	5	3	3	5	7	6	59	7	7	7	21	285	7
367	2	42	5	2	16	4	24	4	1	3	1	1	2	2	2	2	6	7	2	6	5	6	6	1	2	5	6	6	60	6	6	6	6	6	6	6	6	6	6	6	6	6	78	4	4	4	12	372	4
368	2	33	3	2	0	1	10	3	2	3	1	1	2	2	2	2	5	7	3	6	4	7	2	2	2	5	5	5	55	3	5	5	4	6	5	6	4	4	4	5	6	4	61	7	7	4	18	293	6
369	2	29	2	2	0	1	9	3	2	2	2	1	2	1	2	1	7	7	7	2	5	5	3	4	4	4	7	4	60	4	7	7	7	7	7	7	6	6	6	6	7	6	83	7	7	6	20	418	7
370	2	35	3	2	11	4	13	4	1	2	1	1	1	2	2	1	7	7	1	7	5	6	4	4	4	4	5	4	59	4	6	6	3	5	4	4	4	4	4	4	4	4	56	4	6	4	14	284	7
371	2	31	3	2	6	3	8	3	1	2	1	1	1	2	2	7	7	7	7	6	3	7	7	7	7	1	7	7	80	7	7	7	7	7	7	7	7	7	7	7	7	7	91	4	4	4	12	572	5
372	2	31	3	2	0	1	8	3	2	2	1	1	2	1	2	3	6	6	3	5	5	7	3	2	3	7	6	4	60	5	6	6	4	5	5	6	3	5	5	4	6	5	65	5	7	6	18	327	6
373	2	29	2	2	0	1	9	3	2	2	2	1	2	1	2	1	7	7	1	7	4	7	2	1	1	3	7	3	51	7	7	7	7	7	7	7	5	2	2	4	7	4	73	7	7	6	20	345	7
374	2	26	2	1	0	1	3	2	2	2	1	2	2	2	2	7	7	7	7	4	7	7	7	7	7	5	7	7	86	7	7	7	7	7	7	7	7	7	7	7	7	7	91	7	7	7	21	623	7
375	2	43	5	2	0	1	24	4	2	3	1	2	2	2	2	1	7	7	1	7	7	7	1	4	4	3	5	2	56	3	5	5	4	5	5	5	3	4	3	3	5	3	53	7	7	7	21	274	7
376	2	37	4	2	1	2	18	4	2	3	1	1	2	1	2	3	7	7	2	6	4	5	4	3	4	4	5	2	56	5	5	6	5	6	5	5	3	3	4	4	5	3	59	5	5	5	15	282	5
377	2	55	5	2	0	1	37	4	2	3	1	1	2	2	2	1	7	7	1	6	5	7	2	2	2	3	6	2	51	5	6	6	3	6	5	4	4	3	3	3	6	4	58	7	7	7	21	275	7
378	2	40	4	2	0	1	0	1	2	3	1	2	2	2	2	1	7	7	1	7	7	7	1	4	4	6	7	6	65	7	7	7	6	2	7	6	2	2	2	2	6	2	58	4	7	5	16	316	6
379	1	29	2	2	6	3	8	3	1	2	1	1	1	2	2	4	7	7	1	4	6	7	6	5	6	6	6	6	71	6	7	7	4	4	6	7	6	6	6	6	7	6	78	6	7	7	20	463	6
380	2	41	5	2	11	4	21	4	1	2	1	1	2	2	2	4	5	5	4	4	5	7	5	3	3	3	5	3	56	6	2	2	6	5	5	7	6	5	5	6	5	6	66	5	7	3	15	298	7
381	2	37	4	2	0	1	15	4	2	3	1	1	2	2	2	2	7	7	1	7	3	7	1	1	1	3	7	7	54	7	7	7	5	7	2	7	5	4	4	4	7	7	73	5	7	4	16	360	7
382	1	36	4	1	5	2	12	4	2	2	1	1	2	2	2	2	7	7	1	2	7	7	2	2	7	7	7	3	61	7	7	7	6	7	7	7	3	2	5	7	6	6	77	4	7	4	15	399	7
383	2	48	5	2	0	1	28	4	2	3	1	1	2	2	2	3	7	7	1	7	7	7	4	4	4	5	7	5	68	5	7	7	1	7	7	7	4	4	4	5	7	5	70	5	5	4	14	422	5
384	2	32	3	2	9	3	11	4	1	2	1	1	1	2	2	4	7	7	5	7	5	7	5	5	5	6	5	3	71	6	7	7	7	6	5	5	6	6	6	6	7	3	77	7	7	7	21	450	7
385	2	32	3	2	0	1	10	3	2	2	1	1	1	1	2	1	7	7	3	5	7	7	1	2	2	4	7	3	56	7	7	7	7	7	7	7	7	6	6	7	7	7	89	7	7	7	21	409	7
386	2	24	1	1	1	2	3	2	1	1	1	1	1	2	2	3	6	5	2	6	5	5	3	3	2	2	5	3	50	6	6	6	5	6	5	5	3	3	3	4	5	5	62	6	6	5	17	269	6
387	2	30	2	2	5	2	7	3	1	2	1	1	2	2	2	6	7	7	1	2	6	7	6	6	7	2	7	7	71	7	7	7	5	5	6	7	6	6	6	6	7	7	82	6	7	6	19	483	7
388	2	29	2	2	6	3	8	3	1	2	1	1	1	2	2	3	7	7	3	5	6	7	2	3	3	7	7	7	67	7	7	7	7	7	5	7	7	7	7	7	7	7	89	5	6	6	17	474	6
389	2	38	4	2	0	1	16	4	2	3	1	1	1	2	2	2	6	6	2	6	6	6	5	5	5	5	6	6	66	2	6	5	2	6	6	6	5	5	5	5	6	6	65	6	6	6	18	372	7
390	2	24	1	2	1	2	3	2	1	1	1	1	2	2	2	4	6	6	2	6	5	6	2	2	2	4	6	6	57	5	7	7	6	7	7	7	5	4	4	1	7	6	73	4	7	4	15	358	6
391	2	27	2	1	0	1	5	2	2	2	1	1	2	2	2	2	6	6	5	7	3	6	3	2	2	1	6	6	55	2	6	6	5	5	3	5	6	6	6	2	5	6	63	4	6	3	13	298	6
392	2	33	3	2	0	1	7	3	2	2	1	1	2	2	2	2	6	7	6	5	5	6	2	2	2	5	6	3	57	5	6	5	6	5	3	5	5	5	5	5	5	5	65	6	6	6	18	305	6
393	2	30	2	2	0	1	9	3	2	2	2	1	2	2	2	1	7	7	1	7	7	7	1	4	4	1	7	5	59	5	7	7	7	7	7	7	1	1	1	1	7	1	59	7	7	7	21	342	7
394	2	37	4	2	15	4	15	4	1	2	1	1	1	2	2	2	6	6	3	6	2	6	3	3	3	4	6	3	53	6	6	6	4	6	6	6	3	3	3	3	5	3	60	5	6	4	15	273	7
395	2	31	3	2	8	3	8	3	2	2	1	1	2	2	2	2	5	6	2	6	4	6	1	1	1	3	6	1	44	4	6	6	3	5	5	5	2	2	2	3	5	3	51	4	7	5	16	224	7
396	2	41	5	2	0.5	1	23	4	2	3	1	1	2	2	2	2	7	7	6	6	2	7	7	1	2	2	7	7	63	7	7	7	7	7	6	7	2	2	3	1	6	7	69	7	7	6	20	392	7
397	2	37	4	2	0	1	16	4	2	3	1	1	1	1	2	2	6	6	4	6	4	6	3	4	3	3	6	3	56	5	5	5	5	5	6	6	4	5	5	3	5	3	62	7	7	5	19	294	7
398	2	32	3	2	12	4	14	4	1	2	1	1	1	2	2	2	7	7	1	6	6	7	2	2	2	2	7	6	57	7	7	7	2	3	7	7	5	2	2	7	7	7	70	4	7	4	15	361	7
399	2	34	3	2	11	4	13	4	1	2	1	1	2	2	2	1	7	7	4	4	1	7	4	4	4	4	7	4	58	7	7	7	4	7	4	7	4	4	4	4	7	7	73	6	7	5	18	361	7
400	2	29	2	2	0	1	6	3	2	2	2	1	1	2	2	4	5	5	3	5	4	5	3	4	4	5	5	4	56	4	5	4	4	4	5	5	4	4	4	4	4	4	55	4	6	6	16	254	6
401	2	26	2	1	4	2	6	3	1	2	1	1	2	2	2	1	7	7	2	7	7	7	1	1	1	7	7	1	56	7	7	7	7	7	7	7	2	2	2	7	7	7	76	7	7	4	18	395	7
402	2	40	4	2	15	4	18	4	1	3	1	1	1	2	2	6	7	6	4	6	3	6	2	2	2	1	7	7	59	7	7	7	7	7	7	7	6	6	6	1	7	7	82	6	6	4	16	417	7
403	2	41	5	2	22	4	23	4	2	3	1	1	1	2	2	2	6	6	2	6	6	6	3	3	3	2	6	3	54	6	6	6	2	6	6	6	4	5	5	5	3	5	65	6	7	7	20	301	7
404	2	36	4	2	12	4	12	4	2	2	1	1	1	2	2	1	7	7	1	4	7	7	4	4	4	7	7	4	64	6	7	7	6	6	6	7	4	4	4	6	7	6	76	6	6	4	16	404	6
405	2	43	5	2	23	4	14	4	1	3	1	1	1	1	1	7	7	7	7	2	2	2	6	7	7	7	5	7	73	7	2	2	6	2	3	2	6	6	6	6	2	6	56	5	5	4	14	361	6
406	2	31	3	2	2	2	10	3	2	3	1	1	1	2	2	3	7	6	3	5	6	7	3	4	4	5	7	5	65	6	5	5	5	6	1	5	5	7	6	6	7	4	68	5	5	5	15	350	6
407	2	23	1	1	1	2	3	2	1	1	1	1	1	2	2	2	7	7	2	6	5	6	2	2	2	2	6	2	51	2	7	7	2	6	6	6	2	2	2	2	6	2	52	7	7	6	20	284	6
408	2	28	2	1	7	3	7	3	1	2	1	1	1	2	1	1	7	7	6	6	7	7	4	4	4	7	3	4	67	4	7	7	1	6	6	6	4	4	4	5	5	5	64	4	4	3	11	357	7
409	2	24	1	1	3	2	3	2	1	1	1	1	1	2	2	4	7	5	4	5	5	5	5	5	5	5	5	5	65	4	5	5	5	5	5	5	5	5	5	5	5	5	64	5	5	5	15	336	5
410	2	29	2	2	7	3	7	3	1	2	1	2	1	2	2	2	6	7	2	7	4	6	2	2	2	3	5	2	50	3	6	5	3	6	5	6	2	2	2	2	5	2	49	5	6	5	16	244	7
411	2	27	2	1	2	2	5	2	1	2	1	2	2	2	2	5	5	4	4	5	5	5	5	5	5	5	5	5	63	5	5	5	5	5	5	5	5	5	5	5	5	5	65	1	1	3	5	320	7
412	2	22	1	1	1	2	1	1	1	1	1	1	1	2	1	4	5	5	4	5	5	5	5	5	5	5	5	5	63	5	5	5	5	5	5	5	5	5	5	5	5	5	65	7	7	6	20	335	6
413	2	31	3	2	0	1	3	2	2	2	2	1	2	1	2	7	7	4	6	5	4	7	5	5	5	5	7	5	72	6	6	6	6	6	6	6	6	6	6	6	6	5	77	4	7	4	15	442	7
414	2	25	2	1	1	2	3	2	1	1	2	1	1	2	2	6	7	6	6	7	7	7	5	5	6	4	7	6	79	7	6	6	7	7	6	6	7	6	6	6	6	7	83	5	7	4	16	520	7
415	2	49	5	1	9	3	30	4	1	3	1	1	1	2	2	6	7	5	5	2	6	5	6	4	4	6	6	4	66	6	7	7	5	4	6	6	6	4	5	5	6	4	71	7	7	6	20	393	7
416	2	31	3	2	0	1	10	3	2	2	1	1	1	1	2	2	7	7	4	5	6	7	3	4	4	3	7	5	64	5	7	7	4	5	6	6	3	3	3	3	7	4	63	7	7	5	19	357	7
417	2	25	2	2	0	1	3	2	2	1	1	1	2	2	2	2	6	7	3	7	6	6	2	4	6	3	7	4	63	5	7	7	4	7	5	7	4	4	4	4	7	7	72	7	7	6	20	391	6
418	2	44	5	2	7	3	24	4	1	3	1	1	1	1	1	4	7	7	2	6	6	7	2	3	4	4	7	5	64	7	7	7	6	7	6	6	6	6	6	4	7	6	81	7	7	5	19	426	7
419	2	31	3	2	0	1	10	3	2	2	1	1	1	1	2	2	7	7	3	5	6	6	4	4	6	6	6	3	65	7	7	7	7	7	7	7	6	6	7	2	7	6	83	4	5	4	13	427	7
420	2	33	3	2	0	1	11	4	2	3	2	1	2	1	2	1	7	5	4	4	6	7	7	4	4	4	4	6	63	4	4	4	4	4	5	3	6	2	4	4	4	4	52	7	7	7	21	278	7
421	2	33	3	1	11	4	13	4	1	3	1	1	1	2	2	1	7	7	2	7	7	7	1	1	1	3	7	2	53	2	7	7	2	6	7	7	1	1	1	1	6	3	51	7	7	7	21	319	7
422	2	38	4	1	0	1	16	4	2	3	1	1	1	2	2	2	7	7	7	7	7	7	7	7	7	7	7	7	86	7	7	7	6	7	7	7	6	7	7	7	7	7	89	6	7	7	20	608	7
423	2	44	5	2	13	4	26	4	1	3	1	1	1	1	1	1	7	7	2	6	6	7	7	3	6	7	5	2	66	6	7	7	6	7	5	5	7	6	6	6	6	3	77	7	7	6	20	424	7
424	2	24	1	2	1	2	2	2	1	1	1	1	2	2	2	4	5	5	4	5	4	5	4	4	4	4	5	4	57	5	5	5	5	5	5	5	4	4	4	4	5	5	61	7	7	7	21	290	7
425	2	38	4	2	0	1	18	4	2	3	1	1	1	2	2	3	6	7	1	5	1	7	2	4	4	2	7	2	51	5	6	6	5	6	6	6	4	4	5	5	6	2	66	7	7	7	21	297	7
426	2	30	2	2	0	1	10	3	2	2	1	1	1	1	2	2	5	7	1	7	6	7	1	1	4	1	7	1	50	4	5	5	4	6	7	7	3	3	4	2	7	2	59	6	7	4	17	297	7
427	2	30	2	1	0	1	8	3	2	2	1	1	1	2	2	4	7	7	4	5	7	7	6	7	7	7	7	6	81	7	7	7	6	7	7	7	6	7	7	7	7	7	89	6	6	6	18	575	6
428	1	31	3	2	7	3	7	3	1	2	1	1	1	1	1	2	7	7	3	5	6	7	3	1	3	6	7	3	60	3	6	6	4	6	5	6	4	2	4	5	6	3	60	4	4	5	13	324	7
429	2	28	2	2	6	3	6	3	1	2	1	1	1	1	1	7	7	7	7	1	1	1	7	1	2	2	2	2	47	7	7	7	5	2	6	7	1	1	5	6	2	6	62	4	4	4	12	255	4
430	2	25	2	2	0.2	1	2	2	2	1	2	1	1	1	2	5	6	5	6	5	5	6	4	4	3	5	6	6	66	6	6	6	6	5	6	6	4	4	3	6	6	6	70	6	7	5	18	384	6
431	2	26	2	2	0	1	3	2	2	2	1	1	1	2	2	6	7	7	4	6	7	6	6	6	6	2	6	6	75	7	7	6	5	6	7	6	6	6	6	6	6	6	80	7	7	7	21	487	7
432	2	31	3	2	9	3	10	3	1	2	1	1	1	1	1	1	7	7	4	6	3	7	4	3	4	6	6	4	62	4	7	7	4	4	7	7	5	5	5	6	7	3	71	5	5	5	15	372	6
433	2	29	2	2	9	3	9	3	1	2	1	1	1	1	1	1	5	7	1	3	5	6	1	1	1	5	4	1	41	3	5	4	5	1	5	5	1	1	1	7	4	1	43	5	6	4	15	189	7
434	1	31	3	2	6	3	7	3	1	1	1	1	1	1	1	4	4	4	1	6	5	5	4	4	4	4	4	4	53	4	4	4	4	4	4	4	4	4	4	4	4	4	52	2	7	4	13	225	7
435	1	25	2	1	1	2	3	2	1	1	1	1	1	1	1	4	5	5	3	5	5	5	3	3	3	4	5	4	54	3	5	5	3	5	5	5	3	3	3	3	5	3	51	7	7	7	21	243	7
436	2	23	1	1	0	1	2	2	2	1	1	1	1	2	2	5	7	7	6	5	7	7	6	6	6	6	7	6	81	7	7	7	6	7	7	7	4	7	7	7	7	7	87	4	4	4	12	555	4
437	2	36	4	2	8	3	12	4	1	3	1	1	1	1	1	3	5	6	2	5	4	6	4	5	4	2	6	5	57	5	5	5	3	5	4	5	4	4	4	2	5	4	55	4	6	4	14	267	6
438	2	26	2	1	0	1	4	2	2	1	1	1	2	2	2	5	3	3	5	3	3	3	4	4	5	4	3	4	49	5	3	3	4	4	4	3	4	4	5	5	3	4	51	6	6	5	17	215	7
439	2	48	5	2	4	2	29	4	1	3	2	1	2	2	2	4	7	7	1	7	7	7	4	4	4	3	5	4	64	5	6	6	5	6	6	6	5	5	5	5	6	5	71	6	7	6	19	379	6
440	2	40	4	2	7	3	20	4	2	3	1	1	1	1	2	3	7	7	1	7	7	7	1	1	1	2	7	2	53	7	7	7	4	7	7	5	4	4	4	4	6	5	71	7	7	7	21	349	7
441	2	26	2	1	4	2	5	2	1	1	1	1	1	1	1	4	7	7	3	4	6	7	6	6	6	6	7	4	73	6	6	7	5	6	4	6	6	6	6	6	6	5	75	6	6	6	18	444	4
442	2	27	2	1	0	1	5	2	2	2	1	1	1	2	2	6	7	7	6	6	6	6	3	3	3	3	7	6	69	6	6	6	6	6	7	6	6	6	6	6	6	6	79	5	5	5	15	435	5
443	1	29	2	1	1	2	8	3	1	2	1	1	1	2	2	6	7	6	5	7	3	6	7	6	6	5	6	6	76	6	6	6	6	6	5	5	6	6	5	6	5	6	74	7	7	6	20	455	7
444	2	25	2	1	0.5	1	2.5	2	1	1	1	1	2	2	2	7	7	3	7	7	6	7	7	7	7	7	7	7	86	7	7	7	7	7	7	7	7	7	7	7	7	7	91	4	4	4	12	614	7
445	2	28	2	2	7	3	7	3	1	2	1	1	1	1	1	2	5	5	3	4	5	7	3	1	1	4	7	3	50	5	5	5	5	5	5	6	3	3	3	3	5	3	56	6	7	4	17	250	4
446	2	47	5	1	0	1	29	4	2	3	1	1	2	1	2	3	7	7	1	7	5	6	3	5	5	3	6	4	62	6	7	7	6	7	7	7	7	7	7	7	7	7	89	5	7	5	17	447	7
447	2	25	2	1	6	3	7	3	1	2	1	1	1	2	2	7	7	7	7	1	7	7	1	4	4	7	7	4	70	1	7	7	4	7	7	7	1	7	4	7	7	7	73	6	6	6	18	427	6
448	2	32	3	2	8	3	10	3	1	2	2	1	1	2	2	4	2	2	6	4	5	5	3	3	3	5	5	5	52	5	7	7	5	5	3	6	4	3	3	5	5	5	63	6	6	6	18	266	7
449	2	35	3	2	0.5	1	12	4	2	3	1	1	1	1	2	5	7	7	1	7	4	7	4	1	1	4	7	6	61	5	7	7	5	3	7	7	1	6	6	6	7	6	73	6	6	4	16	367	7
450	2	25	2	1	0	1	4	2	2	2	2	1	2	2	2	3	7	7	4	5	5	6	2	2	2	4	6	4	57	5	7	7	5	7	3	5	4	4	5	4	5	5	66	4	6	4	14	319	6
451	2	38	4	2	8	3	20	4	1	3	1	1	1	2	2	4	7	7	4	6	6	7	5	5	5	7	7	2	72	5	7	7	4	7	6	7	5	5	5	7	7	5	77	7	7	7	21	465	7
452	2	37	4	2	8	3	16	4	1	3	1	1	2	2	2	6	7	7	7	1	1	7	7	7	7	7	7	7	78	7	7	7	7	5	7	7	7	7	7	7	7	7	89	5	6	3	14	558	4
453	2	24	1	1	0	1	2	2	2	1	2	1	2	2	2	6	7	3	5	7	7	6	2	4	5	5	7	5	69	7	7	7	7	7	7	7	7	7	7	7	7	7	91	4	4	4	12	495	5
454	2	23	1	1	0.5	1	2	2	1	1	1	1	2	1	2	1	7	7	3	7	1	7	4	4	2	3	5	2	53	5	7	7	6	7	7	7	6	6	6	6	7	6	83	7	7	6	20	371	7
455	1	31	3	2	8	3	8	3	1	2	1	1	1	1	1	4	7	7	3	6	5	7	1	1	1	6	7	5	60	6	4	5	3	5	5	5	3	3	3	5	5	5	57	7	7	6	20	305	7
456	2	34	3	2	10	3	15	4	1	3	1	1	1	1	1	1	6	6	1	4	7	7	1	1	1	7	1	1	44	1	5	5	3	1	5	5	1	1	1	7	1	1	37	4	6	5	15	207	5
457	2	38	4	2	0	1	18	4	2	3	1	1	1	1	2	4	6	6	2	6	7	7	4	3	3	3	5	4	60	4	4	4	4	4	4	4	4	4	4	4	4	4	52	6	6	5	17	257	7
458	2	27	2	1	1	2	3.5	2	1	1	1	1	1	2	2	1	7	7	3	6	6	7	4	2	2	2	6	2	55	3	7	7	5	7	7	7	5	5	5	3	6	5	72	6	7	5	18	359	7
459	2	23	1	1	1	2	2	2	1	1	1	1	1	2	2	2	7	7	7	4	4	7	6	4	7	5	4	5	69	4	7	7	5	7	4	7	4	4	4	4	7	4	68	7	7	7	21	391	6
460	2	31	3	2	6	3	11	4	1	2	1	1	1	1	1	4	7	7	1	4	4	7	4	4	4	4	4	4	58	4	7	7	4	4	4	4	4	4	4	4	4	4	58	1	3	1	5	279	7
461	2	27	2	2	7	3	7	3	1	2	1	1	1	2	2	4	2	4	6	4	5	5	4	4	4	6	5	5	58	4	4	4	4	4	6	6	4	4	4	4	4	4	56	6	6	6	18	270	6
462	2	25	2	2	6	3	7	3	1	2	1	1	1	2	1	3	6	6	3	5	4	5	3	4	4	5	6	5	59	5	5	5	5	5	5	5	5	5	5	5	5	5	65	6	7	6	19	314	7
463	2	32	3	2	6	3	9	3	1	2	1	1	1	1	1	3	5	5	2	5	6	6	2	1	1	3	5	2	46	3	5	5	3	5	5	5	2	2	1	2	6	2	46	6	6	6	18	215	6
464	2	26	2	2	7	3	8	3	1	1	2	2	1	1	1	1	7	7	5	7	7	7	1	1	1	1	7	3	55	7	7	7	7	7	7	7	7	7	7	7	1	7	85	4	7	4	15	358	2
465	2	29	2	2	4	2	7	3	1	2	1	1	1	1	1	5	6	6	2	3	7	7	6	5	5	6	6	6	70	6	6	6	6	4	7	7	6	6	6	6	6	6	78	7	7	7	21	449	7
466	2	26	2	1	1.5	2	3	2	1	1	2	1	1	1	2	6	7	7	3	7	7	7	4	7	6	4	7	5	77	6	7	7	5	7	7	7	4	4	4	1	6	4	69	4	7	4	15	445	7
467	2	25	2	1	0.2	1	2	2	1	1	1	1	1	1	2	2	7	7	1	7	4	7	1	4	4	3	5	3	55	5	7	7	5	7	4	6	4	4	4	4	5	6	68	7	7	6	20	331	7
468	2	22	1	1	0.2	1	2	2	1	1	1	1	1	2	2	1	7	7	3	7	7	7	1	1	1	1	7	2	52	6	7	7	5	7	7	7	4	4	4	6	7	4	75	6	6	6	18	359	6
469	2	33	3	2	5	2	10	3	1	3	2	1	1	1	1	3	5	6	5	5	3	6	6	6	3	3	6	6	63	6	7	7	6	6	3	6	4	3	3	5	7	6	69	7	7	7	21	365	7
470	2	27	2	2	8	3	10	3	1	2	1	1	1	1	1	5	7	7	7	6	1	7	1	1	1	7	7	7	64	5	7	7	7	5	7	7	3	2	2	7	7	7	73	6	5	5	16	428	5
471	2	27	2	2	2	2	8	3	2	2	2	1	1	2	1	1	7	7	2	6	6	6	2	2	3	2	6	3	53	1	6	6	2	6	6	6	2	2	2	2	6	2	49	5	5	5	15	272	5
472	2	23	1	2	1	2	2	2	2	1	1	1	1	1	2	6	7	7	6	4	7	7	6	6	6	1	7	6	76	7	7	7	7	7	7	7	6	6	6	6	7	6	86	7	7	7	21	528	6
473	2	27	2	1	0	1	3	2	2	1	2	1	2	2	2	2	6	7	3	6	6	6	2	2	3	2	6	2	53	2	6	5	3	5	5	5	3	3	3	2	6	2	50	6	7	6	19	258	6
474	2	28	2	1	3	2	5	2	1	2	1	1	1	1	1	3	7	7	6	5	3	6	3	3	3	5	5	5	61	7	7	7	6	6	1	6	7	7	7	6	6	7	80	7	7	4	18	400	7
475	2	28	2	2	0	1	2	2	2	2	1	1	2	2	1	4	7	6	4	6	6	6	3	3	3	3	6	3	60	3	6	6	5	5	6	5	5	6	6	5	6	6	70	7	7	7	21	347	7
476	2	39	4	2	0	1	21	4	2	3	1	2	2	2	2	7	7	7	4	5	7	7	6	7	7	7	7	7	85	1	7	7	5	7	6	7	6	7	7	7	7	7	81	4	5	4	13	545	7
477	2	29	2	2	7	3	8	3	1	2	1	1	1	2	2	2	7	7	3	7	6	7	4	3	3	3	6	4	62	5	6	6	6	7	6	6	3	4	4	4	6	6	69	7	7	7	21	368	7
478	2	25	2	2	1	2	3	2	1	2	1	1	2	2	2	5	6	7	4	6	2	6	2	1	1	1	7	4	52	4	6	6	4	6	6	6	5	4	3	3	7	4	64	7	7	7	21	304	7
479	2	32	3	2	6	3	6	3	1	2	1	1	1	2	2	2	6	6	4	4	4	6	4	3	3	4	5	4	55	5	4	5	4	4	4	4	4	4	4	4	4	4	54	5	7	5	17	245	7
480	2	25	2	2	1	2	3	2	1	2	1	1	2	2	2	4	6	6	4	7	6	7	4	4	5	4	4	5	66	4	5	5	5	5	5	6	5	5	5	5	5	5	65	6	7	6	19	352	7
481	2	29	2	1	6	3	6	3	1	2	1	1	2	2	2	3	7	7	1	4	4	7	7	4	4	7	7	4	66	7	7	7	7	7	7	7	7	7	7	7	7	7	91	7	7	7	21	483	7
482	2	29	2	2	6	3	7	3	1	2	1	1	1	1	1	1	7	7	2	7	5	7	7	3	3	7	7	3	66	7	7	7	6	4	3	5	7	6	6	7	6	7	78	6	6	5	17	409	6
483	2	25	2	1	0	1	6	3	2	2	1	1	2	2	2	7	7	7	7	7	6	7	6	7	7	7	7	7	89	7	7	7	7	7	7	7	7	7	7	6	7	7	90	7	7	7	21	637	7
484	2	34	3	2	0	1	10	3	2	2	1	1	2	2	2	4	7	7	1	7	4	6	1	3	3	3	5	3	54	4	4	7	1	7	7	6	1	1	2	3	5	3	51	7	7	7	21	281	7
485	2	38	4	1	13	4	17	4	2	2	1	1	1	1	1	4	5	5	3	5	6	6	5	3	3	4	5	3	57	3	5	5	3	5	5	5	3	3	3	3	5	4	52	4	7	3	14	252	6
486	2	27	2	1	0	1	6	3	2	1	2	1	2	2	2	2	6	6	2	6	6	6	3	3	4	4	6	4	58	4	6	6	4	6	6	6	4	4	4	4	6	4	64	7	7	7	21	325	7
487	2	34	3	2	0	1	13	4	2	2	2	1	2	2	2	3	7	6	3	7	4	6	4	2	2	2	6	3	55	3	5	5	3	5	5	5	4	3	3	4	5	3	53	7	7	7	21	264	7
488	2	26	2	1	0	1	4.5	2	2	1	1	1	1	2	2	7	7	7	7	7	7	7	7	7	7	7	7	7	91	7	7	7	7	7	7	7	7	7	7	7	7	7	91	7	7	7	21	658	7
489	2	36	4	2	0	1	16	4	2	3	1	1	1	2	2	2	6	7	3	6	5	7	3	2	2	3	6	3	55	3	6	6	4	7	6	6	4	4	4	3	5	4	62	7	7	7	21	310	7
490	2	27	2	1	0	1	5	2	2	2	1	1	1	2	2	5	7	7	5	3	3	6	5	5	4	5	5	5	65	5	5	5	5	5	5	5	5	5	5	5	5	5	65	2	2	6	10	335	7
491	2	30	2	1	0	1	8	3	2	2	2	1	2	2	2	5	3	3	5	4	4	4	4	4	4	4	5	5	54	5	4	4	4	4	4	4	5	4	4	4	3	4	53	7	7	7	21	241	7
492	2	25	2	1	1	2	4	2	2	1	1	1	1	2	2	5	7	7	3	5	7	7	3	3	4	7	7	4	69	6	7	7	3	7	7	7	3	3	4	3	5	3	65	6	6	6	18	390	6
493	2	26	2	2	0	1	5	2	2	2	1	1	1	1	1	5	7	7	3	3	3	7	4	5	5	5	7	5	66	5	7	7	5	7	3	7	5	5	5	5	7	5	73	5	5	5	15	401	7
494	2	28	2	2	2	2	6	3	2	2	2	1	1	2	2	4	5	5	5	6	6	7	7	7	5	1	7	6	71	7	7	7	6	6	7	6	7	7	7	5	7	7	86	7	7	6	20	497	6
495	2	24	1	2	0	1	3	2	2	1	1	1	2	2	2	6	7	5	7	7	3	7	3	3	3	3	4	5	63	4	5	4	4	5	5	4	4	4	4	4	4	4	55	6	6	6	18	287	7
496	2	25	2	1	0	1	3	2	2	1	2	1	2	2	2	2	7	7	4	7	2	7	1	4	4	6	6	7	64	7	7	7	7	7	1	7	4	7	6	6	6	5	77	7	7	7	21	424	7
497	2	38	4	2	0	1	14	4	2	3	1	1	2	2	2	7	7	7	4	6	4	7	7	7	7	7	7	7	84	7	7	7	7	6	7	7	7	7	7	7	7	7	90	6	7	6	19	601	7
498	2	25	2	1	0	1	4	2	2	2	1	1	2	2	2	3	7	7	3	7	4	7	2	3	3	6	7	3	62	6	7	7	2	6	5	6	3	4	4	4	6	4	64	7	7	4	18	352	7
499	2	40	4	2	0	1	0	1	2	3	2	1	2	2	2	1	7	7	1	7	1	7	1	1	1	1	7	4	46	1	7	7	7	7	7	7	1	1	1	1	7	4	58	1	6	1	8	288	5
500	2	27	2	2	0	1	4	2	2	2	1	1	1	2	2	2	7	7	2	5	6	6	6	6	6	6	7	6	72	6	6	7	6	6	6	6	6	6	6	3	6	5	75	6	7	3	16	431	5
501	2	42	5	1	0	1	22	4	2	3	1	2	2	2	2	4	7	6	5	6	5	6	4	5	5	7	6	6	72	6	6	6	6	6	6	6	7	7	6	7	6	7	82	7	7	5	19	473	7
502	2	39	4	2	0	1	20	4	2	3	2	1	1	2	2	3	6	7	3	5	5	7	3	3	4	1	7	3	57	4	7	7	4	5	6	6	4	4	4	4	6	3	64	5	6	4	15	322	6
503	2	30	2	2	0	1	8	3	2	2	1	1	2	2	2	4	6	5	4	4	7	7	3	4	3	3	5	3	58	4	4	4	4	4	6	5	4	4	4	3	5	4	55	5	5	5	15	270	7
504	2	29	2	1	0	1	7	3	2	2	2	1	2	2	2	3	7	7	2	6	5	7	3	3	3	4	5	3	58	3	7	7	4	7	7	7	4	4	4	4	7	3	68	6	6	6	18	355	6
505	2	27	2	2	0	1	8	3	2	2	1	1	2	2	2	5	6	2	4	4	4	4	5	5	5	5	3	5	57	5	6	6	5	3	6	6	5	5	5	5	6	5	68	3	6	3	12	308	6
506	2	26	2	2	0	1	3	2	2	2	2	1	2	2	2	3	7	7	4	5	4	7	1	2	2	1	7	2	52	6	6	6	4	7	6	7	3	3	3	2	6	3	62	7	7	7	21	312	7
507	2	26	2	1	0	1	6	3	2	2	2	1	2	2	2	4	7	2	4	4	4	7	7	7	7	4	1	4	62	4	7	7	7	7	4	4	7	7	4	4	3	5	70	7	7	4	18	362	7
508	2	27	2	2	0	1	7	3	2	2	1	1	2	2	2	6	7	7	2	7	7	7	3	3	3	6	6	6	70	7	7	7	3	7	7	7	6	6	6	6	7	6	82	5	4	4	13	474	4
509	2	23	1	1	0	1	4	2	2	1	1	1	1	2	2	5	7	7	5	5	4	7	1	1	1	2	7	4	56	4	7	7	5	7	5	7	3	2	2	2	7	5	63	6	6	4	16	343	7
510	2	36	4	1	0	1	14	4	2	2	2	1	2	2	2	5	3	6	5	6	6	6	5	7	7	7	1	7	71	7	7	7	7	7	7	7	7	7	7	7	7	7	91	7	7	7	21	518	6
511	2	30	2	2	0	1	7	3	2	2	2	1	2	2	2	3	7	7	4	7	7	7	4	3	3	3	7	4	66	6	7	7	6	2	7	7	6	6	6	6	2	6	74	5	7	5	17	385	7
512	2	31	3	2	0	1	11	4	2	2	2	1	2	2	2	3	7	7	3	7	6	7	4	4	3	4	7	3	65	3	7	7	3	7	7	6	4	4	4	4	7	3	66	4	6	4	14	381	6
513	2	25	2	1	0	1	6	3	2	2	1	1	1	1	1	4	7	7	3	3	5	6	4	4	4	6	6	2	61	4	5	5	2	4	7	4	4	3	3	3	5	3	52	6	7	6	19	276	6
514	2	30	2	2	0	1	0	1	2	2	2	1	2	2	2	5	7	3	2	7	7	7	7	7	7	6	7	6	78	6	7	7	7	7	7	7	7	7	7	7	7	7	90	7	7	4	18	559	7
515	2	24	1	1	0	1	2	2	2	1	2	1	1	2	2	2	7	7	2	7	3	6	2	3	3	5	7	4	58	2	6	5	3	7	7	7	3	1	4	3	6	6	60	4	6	5	15	316	6
516	2	26	2	1	0	1	6	3	2	2	2	1	2	2	2	2	7	7	3	5	5	7	2	1	1	3	7	7	57	7	7	7	6	7	7	7	7	4	7	6	7	7	86	4	5	4	13	403	7
517	2	28	2	2	0	1	5	2	2	2	2	1	2	2	2	1	7	7	1	7	1	7	1	4	4	1	7	1	49	7	7	7	4	7	4	4	4	4	4	1	7	4	64	7	7	7	21	301	7
518	2	28	2	2	1	2	4	2	2	1	1	1	1	2	2	6	7	7	1	7	5	7	5	6	6	7	7	3	74	6	7	7	4	7	7	7	4	6	6	7	7	6	81	7	7	6	20	499	6
519	2	29	2	2	0	1	7	3	2	2	1	1	1	2	2	7	7	7	7	7	7	7	7	7	7	7	7	7	91	7	7	7	7	7	7	7	7	7	7	7	7	7	91	4	4	4	12	649	4
520	2	30	2	2	0	1	10	3	2	2	1	1	2	2	2	2	6	6	2	7	3	7	2	2	1	1	7	4	50	7	7	7	4	7	5	6	4	3	3	5	6	5	69	7	7	4	18	314	7
521	1	31	3	1	8	3	8	3	1	2	1	1	1	2	1	2	7	7	1	3	7	7	7	7	7	7	7	7	76	7	7	7	4	7	7	7	7	7	7	7	7	7	88	7	7	5	19	548	7
522	2	21	1	1	0	1	3	2	2	1	2	1	2	2	2	3	7	7	6	5	6	6	2	2	3	4	6	6	63	7	6	6	6	6	6	6	4	4	5	3	6	5	70	7	7	7	21	373	7
523	2	30	2	2	0	1	10	3	2	2	2	1	2	2	2	4	7	7	2	4	7	7	7	7	7	4	7	3	73	4	7	7	3	4	7	7	7	7	7	7	7	4	78	6	6	6	18	488	6
524	2	27	2	1	0	1	5	2	2	2	2	1	2	2	2	1	7	7	4	5	1	7	4	2	2	4	7	3	54	7	7	7	7	7	1	7	6	6	6	4	7	1	73	6	7	4	17	351	5
525	2	32	3	1	0	1	8	3	2	2	2	1	2	2	2	1	7	7	1	7	2	7	3	3	3	3	7	3	54	5	6	6	5	5	5	5	5	5	5	5	7	5	69	4	4	4	12	310	4
526	2	30	2	2	0	1	7	3	2	1	1	1	1	2	2	7	7	7	7	7	7	7	7	7	7	1	7	7	85	7	7	7	7	7	7	7	7	7	7	7	7	7	91	5	6	5	16	611	6
527	2	33	3	2	0	1	0	1	2	2	2	1	2	2	2	1	7	7	3	7	5	7	3	3	3	3	7	4	60	7	7	7	5	7	7	7	5	5	5	5	6	5	78	7	7	7	21	396	7
528	2	39	4	2	18	4	18	4	2	2	2	1	2	2	2	1	7	7	7	2	7	7	7	7	7	7	7	7	80	7	7	7	7	7	1	7	7	7	7	4	4	7	79	7	7	6	20	496	6
529	2	22	1	1	0	1	2	2	2	1	2	1	1	1	2	3	7	7	4	7	2	4	7	1	4	3	7	4	60	4	7	7	5	7	7	6	4	3	3	2	6	4	65	5	6	3	14	338	7
530	2	38	4	2	0	1	19	4	2	3	2	1	2	2	2	1	7	7	4	7	4	7	1	1	1	4	7	3	54	7	7	7	7	4	4	7	7	7	7	7	7	7	85	5	5	5	15	360	5
531	2	27	2	1	0	1	6	3	2	1	1	1	2	2	2	5	7	7	7	7	4	5	5	4	4	1	6	5	67	7	7	7	7	7	7	7	4	4	5	1	7	7	77	6	7	6	19	447	7
532	2	24	1	1	0	1	2	2	2	1	1	1	1	1	2	1	7	7	2	7	6	7	1	1	1	2	7	2	51	3	7	7	3	7	6	7	1	1	1	2	7	2	54	6	6	6	18	319	7
533	2	31	3	1	0	1	11	4	2	2	1	1	1	1	2	6	7	7	1	5	7	6	2	3	2	7	7	6	66	7	7	7	3	5	7	7	5	5	5	5	7	2	72	5	5	5	15	405	5
534	2	27	2	2	0	1	7	3	2	2	2	1	2	1	2	6	7	7	1	7	4	7	3	2	4	3	7	3	61	5	7	7	6	7	5	6	2	3	3	3	6	3	63	7	7	7	21	350	7
535	1	33	3	2	7	3	10	3	2	3	1	1	1	1	1	7	7	7	4	5	7	7	7	7	7	7	7	7	86	7	7	7	7	7	7	7	7	7	7	7	7	7	91	4	4	4	12	614	6
536	2	26	2	2	0	1	6	3	2	2	2	1	2	1	2	4	6	6	2	6	4	5	3	3	4	3	6	4	56	6	6	6	4	5	5	6	4	3	3	4	6	4	62	7	7	5	19	300	7
537	1	24	1	2	1	2	2	2	1	1	2	1	1	1	1	4	7	7	4	4	4	7	4	4	1	3	5	6	60	3	5	5	3	5	5	3	4	4	3	5	5	5	55	4	7	4	15	275	5
538	2	22	1	1	0.1	1	2	2	2	1	2	1	2	2	2	7	7	7	7	6	4	7	7	4	3	3	7	7	76	7	7	7	7	7	4	7	4	4	4	7	7	7	79	6	6	6	18	496	6
539	2	37	4	2	0	1	17	4	2	3	1	1	1	1	1	2	4	6	2	6	7	7	3	1	1	3	7	1	50	5	5	5	4	5	6	6	4	3	3	3	5	3	57	7	7	6	20	267	7
540	2	29	2	1	7	3	8	3	1	2	1	1	1	1	1	2	7	7	2	5	5	7	3	3	3	5	6	3	58	6	7	7	6	6	7	7	3	3	3	3	6	6	70	4	5	4	13	345	5
541	2	24	1	2	0	1	6	3	2	2	2	1	2	1	2	5	6	6	3	5	4	5	3	2	2	2	6	5	54	3	5	6	4	6	5	6	3	3	3	2	5	5	56	7	7	6	20	273	7
542	2	31	3	2	0	1	13	4	2	2	1	1	1	2	2	4	7	2	5	3	6	7	5	7	7	7	6	6	72	7	7	7	7	3	6	6	6	7	7	7	1	7	78	6	6	6	18	456	7
543	2	23	1	1	0.5	1	1	1	2	1	2	1	2	2	2	5	7	6	3	6	6	6	2	4	4	3	5	4	61	5	5	5	4	4	6	6	4	4	4	4	5	4	60	6	6	6	18	309	6
544	2	47	5	2	11	4	28	4	2	3	1	1	1	2	2	5	7	6	5	4	4	7	6	7	7	7	6	7	78	7	7	7	6	2	5	6	7	7	7	7	6	6	80	5	5	5	15	508	5
545	2	37	4	2	0	1	13	4	2	3	2	1	1	2	2	4	6	5	3	5	5	5	1	4	4	3	7	4	56	4	5	5	4	5	5	5	1	4	3	3	7	4	55	7	7	7	21	282	7
546	2	23	1	1	0	1	2	2	2	1	2	1	2	2	2	1	7	7	1	7	1	7	4	6	6	1	7	5	60	7	7	7	7	7	7	7	7	7	7	1	7	6	84	5	7	6	18	427	7
547	2	44	5	1	0	1	24	4	2	3	1	1	1	1	2	5	7	7	3	5	7	7	2	4	6	5	6	3	67	5	7	7	4	5	5	5	5	4	4	4	5	3	63	7	7	7	21	360	7
548	2	26	2	1	0	1	3	2	2	1	1	1	1	2	2	5	7	7	3	6	7	7	7	7	7	2	5	6	76	7	7	7	7	7	7	7	7	7	7	4	4	7	85	6	6	5	17	528	7
549	2	34	3	2	0	1	10	3	2	1	1	1	2	2	2	6	7	5	7	7	7	7	1	1	1	7	7	7	70	7	7	7	1	7	7	7	7	7	7	7	7	7	85	6	6	5	17	465	7
550	2	20	1	1	0	1	1	1	2	1	2	1	2	2	2	3	7	7	3	7	3	7	2	3	3	5	6	3	59	5	7	7	5	7	7	7	3	3	3	3	5	4	66	7	7	7	21	349	7
551	2	33	3	2	0	1	12	4	2	2	1	1	1	2	2	2	7	7	7	6	4	7	6	6	6	7	7	4	76	6	7	7	6	7	7	7	6	6	6	6	7	6	84	7	7	7	21	515	6
552	2	26	2	2	0.25	1	6	3	2	2	1	2	2	2	2	1	7	7	1	7	7	7	1	1	1	1	7	1	49	1	7	7	1	7	7	7	1	1	1	1	7	1	49	6	6	5	17	318	6
553	2	29	2	1	7	3	10	3	1	1	1	1	1	2	2	1	7	7	1	7	7	7	1	6	6	1	7	1	59	4	4	4	4	4	4	4	4	4	4	4	4	4	52	6	6	5	17	253	7
554	2	30	2	2	0	1	7	3	2	1	2	1	2	1	2	7	7	7	4	5	4	7	7	7	7	7	7	7	83	7	7	7	7	7	7	7	7	7	7	7	7	7	91	7	7	7	21	602	7
555	2	37	4	1	0	1	14	4	2	2	2	1	2	2	2	1	7	7	1	7	7	7	2	1	1	1	7	1	50	3	5	5	3	5	5	5	3	3	3	3	5	3	51	7	7	7	21	255	7
556	2	32	3	2	0	1	10	3	2	3	2	1	2	2	2	1	7	7	1	7	5	7	7	4	4	2	6	2	60	4	6	6	4	6	7	6	4	4	4	7	6	4	68	6	7	4	17	346	7
557	2	35	3	2	1	2	12	4	2	3	1	1	2	2	2	5	3	2	6	5	5	3	5	5	5	3	4	5	56	4	5	5	3	5	5	5	3	3	4	3	4	4	53	6	7	4	17	240	7
558	2	40	4	2	0	1	17	4	2	3	1	1	2	1	2	6	7	7	2	7	6	7	3	2	2	7	6	7	69	6	6	6	7	7	6	6	6	6	6	7	7	6	82	7	7	6	20	456	7
559	2	26	2	1	0	1	6	3	2	1	1	1	1	1	2	4	7	7	7	5	7	7	7	7	7	7	7	7	86	7	7	7	7	7	7	7	7	7	7	7	7	7	91	4	6	5	15	617	6
560	2	37	4	2	0	1	14	4	2	3	1	1	2	2	1	5	7	6	5	5	3	6	5	5	5	5	5	5	67	5	6	6	6	5	3	6	5	5	5	5	5	5	67	7	6	5	18	371	6
561	2	33	3	2	0	1	11	4	2	2	2	1	2	1	2	5	6	6	2	6	6	6	2	4	4	3	5	3	58	7	7	7	7	7	7	7	6	4	4	3	7	7	80	4	4	4	12	380	4
562	2	52	5	1	0	1	32	4	2	3	1	1	2	2	2	5	6	6	4	3	5	6	4	5	5	5	6	4	64	5	7	7	4	5	6	6	4	5	5	5	6	4	69	6	6	5	17	366	5
563	2	29	2	2	0	1	6	3	2	1	2	1	2	2	2	2	7	7	2	5	3	6	7	3	1	2	6	4	55	6	6	6	4	5	5	6	3	3	3	3	5	3	58	3	7	2	12	273	6
564	2	28	2	2	0	1	8	3	2	2	1	1	2	2	2	5	7	7	4	7	7	5	4	3	2	3	7	4	65	4	7	7	4	7	7	7	4	3	3	3	7	5	68	7	7	6	20	396	7
565	2	27	2	1	2	2	4	2	1	1	1	1	1	2	2	1	7	7	4	7	7	7	4	4	4	4	7	7	70	7	7	7	4	7	7	7	4	4	4	4	4	4	70	6	6	3	15	403	7
566	2	54	5	1	0	1	34	4	2	3	1	1	1	2	2	3	7	7	6	6	3	7	6	7	7	2	7	7	75	7	7	7	7	7	6	7	7	7	6	6	1	7	82	5	5	5	15	486	6
567	2	27	2	2	0	1	5	2	2	2	1	1	2	2	2	4	5	5	4	4	5	5	3	4	4	4	4	4	55	4	5	5	4	5	5	5	4	4	4	4	5	4	58	5	5	5	15	263	7
568	2	30	2	2	0	1	6	3	2	2	1	1	2	2	2	5	7	7	5	4	6	7	6	6	6	6	7	6	78	6	7	7	6	5	6	7	6	6	6	5	7	6	80	5	7	5	17	503	6
569	2	28	2	1	0	1	6	3	2	2	1	1	2	2	2	4	7	7	4	7	7	7	4	1	1	4	7	4	64	4	7	7	4	7	4	7	1	1	1	4	7	4	58	7	7	7	21	364	7
570	2	32	3	2	0	1	9	3	2	2	2	1	1	2	2	6	1	6	4	4	3	6	5	5	5	6	6	4	61	6	6	6	5	6	5	6	5	4	5	3	6	5	68	4	5	4	13	330	5
571	2	30	2	2	1	2	1	1	2	2	2	1	1	1	1	2	6	6	3	5	7	7	1	7	7	6	6	6	69	6	6	6	3	6	6	6	6	6	6	6	5	6	74	2	2	2	6	405	6
572	2	54	5	1	0	1	34	4	2	3	2	1	1	2	2	7	7	7	7	7	1	7	7	7	7	1	7	7	79	7	7	7	7	7	1	7	7	7	7	7	7	7	85	7	7	7	21	568	7
573	2	31	3	2	0	1	10	3	2	2	1	1	1	2	1	3	7	6	7	5	5	7	6	6	6	7	5	6	76	6	6	6	6	6	6	6	6	6	6	6	6	6	78	6	7	4	17	473	5
574	2	26	2	1	1	2	3	2	2	2	2	1	1	2	2	4	6	6	5	5	4	5	4	4	4	5	5	5	62	4	5	5	5	3	5	5	4	4	4	5	4	4	57	6	7	6	19	293	7
575	2	31	3	2	0.1	1	9	3	2	2	1	1	1	2	2	6	7	7	5	7	6	6	6	5	5	3	7	6	76	6	7	7	3	6	6	6	5	5	5	5	6	6	73	7	7	6	20	456	6
576	2	37	4	2	0	1	16	4	2	3	1	1	1	2	2	4	7	7	3	6	6	6	7	7	4	7	7	7	78	7	7	7	7	7	7	7	7	7	7	7	7	7	91	5	5	5	15	561	5
577	2	31	3	2	0	1	10	3	2	2	1	1	2	2	2	1	7	7	1	7	4	6	4	7	1	4	4	4	57	4	4	5	3	6	5	4	4	2	2	3	4	2	48	4	7	4	15	239	7
578	2	29	2	2	0	1	5	2	2	2	1	1	2	2	2	1	7	7	4	7	7	7	4	4	4	4	7	4	67	4	7	7	4	7	7	7	4	4	4	4	7	4	70	6	6	6	18	412	7
579	2	27	2	2	0	1	3	2	2	1	1	1	2	2	2	4	4	4	4	4	4	4	4	4	4	4	4	4	52	4	6	6	7	6	6	6	6	3	3	7	6	4	70	7	7	7	21	301	7
580	2	36	4	2	0	1	16	4	2	3	1	1	2	1	2	3	6	6	3	7	5	6	2	2	2	2	6	3	53	4	6	6	4	6	6	6	3	4	4	3	5	4	61	6	7	5	18	292	5
581	2	31	3	2	0	1	8	3	2	2	1	1	1	2	2	7	7	2	7	2	7	7	7	7	7	7	7	7	81	7	7	7	7	1	7	7	7	7	7	7	7	7	85	7	7	7	21	576	7
582	2	30	2	2	0	1	0	1	2	2	2	1	2	2	2	2	6	6	3	5	5	6	3	3	3	3	5	3	53	3	5	5	3	5	5	5	3	3	3	3	5	3	51	4	4	4	12	237	4
583	2	26	2	2	0	1	8	3	2	2	2	1	2	2	2	3	7	7	6	7	7	7	2	1	1	5	6	7	66	6	6	6	5	7	7	6	2	2	2	5	7	7	68	6	7	4	17	413	7
584	2	30	2	2	0	1	7	3	2	2	2	1	2	2	2	7	7	7	4	7	3	7	3	1	1	3	7	7	64	7	7	7	5	7	3	7	5	2	2	2	7	3	64	4	7	3	14	383	7
585	2	30	2	1	8	3	8	3	2	2	1	1	2	2	2	5	7	7	7	7	7	7	7	2	3	7	7	5	78	6	7	7	6	7	7	7	6	6	6	7	7	6	85	7	6	6	19	536	7
586	2	31	3	2	0	1	9	3	2	3	1	1	1	1	2	5	7	6	5	5	4	6	2	1	1	6	4	4	56	4	6	5	4	5	6	6	6	3	3	4	5	4	61	7	7	6	20	295	7
587	2	45	5	1	2	2	24	4	2	3	2	1	1	2	2	4	7	7	4	5	5	6	4	4	4	4	5	4	63	7	7	7	6	7	7	7	6	6	6	6	7	6	85	5	5	3	13	430	6
588	2	33	3	2	0	1	10	3	2	1	2	1	2	2	2	6	7	2	7	2	4	7	6	6	6	6	6	6	71	6	7	6	6	2	2	6	6	3	2	6	6	6	64	6	6	6	18	385	6
589	2	31	3	2	0.1	1	9	3	2	2	1	1	2	2	2	7	1	2	7	2	1	2	7	7	7	6	2	7	58	7	1	4	7	1	1	4	7	7	7	7	3	6	62	7	7	5	19	374	7
590	2	33	3	2	0	1	15	4	2	3	1	1	1	2	2	1	7	7	7	1	7	7	5	6	7	7	7	5	74	7	7	7	7	7	7	7	7	7	7	7	7	7	91	6	6	6	18	536	6
591	2	33	3	2	1	2	12	4	2	1	1	1	1	1	2	1	7	7	4	5	4	6	2	2	2	6	5	4	55	4	7	6	5	5	5	5	3	2	2	5	4	4	57	5	5	5	15	285	5
592	2	37	4	2	0	1	16	4	2	3	1	1	2	1	2	1	7	7	1	5	6	7	4	2	3	3	6	2	54	4	6	6	3	5	5	5	3	3	3	4	5	3	55	6	6	6	18	274	6
593	2	48	5	1	0	1	29	4	2	3	1	1	2	2	2	4	7	5	4	5	4	5	4	4	4	7	7	7	67	4	7	7	4	7	7	7	4	6	4	7	6	7	77	6	6	6	18	428	7
594	2	32	3	1	0.1	1	10	3	2	2	1	1	1	1	2	4	7	7	3	7	6	6	7	6	6	1	5	4	69	3	7	7	1	7	6	6	7	7	6	6	6	3	72	7	7	5	19	428	7
595	2	43	5	2	0	1	24	4	2	3	2	1	2	1	2	3	7	7	2	6	2	7	1	2	3	3	6	5	54	5	6	6	4	5	3	5	5	5	5	3	6	4	62	6	7	4	17	290	7
596	2	49	5	1	0	1	32	4	2	3	1	1	2	2	2	3	5	5	5	5	5	6	7	5	5	7	7	5	70	6	7	7	7	7	7	7	6	5	6	7	7	7	86	7	7	4	18	483	7
597	2	28	2	2	0	1	6	3	2	2	2	1	1	2	2	3	7	5	2	7	3	7	7	4	3	3	7	5	63	6	7	7	7	6	7	7	7	5	7	3	7	7	83	7	7	6	20	431	7
598	2	30	2	1	0	1	11	4	2	1	1	1	1	2	2	7	7	7	7	5	7	7	7	2	2	7	7	7	79	7	7	7	7	7	7	7	7	1	1	7	7	4	76	5	5	1	11	519	5
[truncated: 99 more columns]
